# Supplementary material for: Eusiridae (Crustacea, Amphipoda) of the Clarion-Clipperton Zone in the abyssal east Pacific with descriptions of five new species
Source: Zookeys. 2026 Mar 24;1274:35–77. doi: 10.3897/zookeys.1274.140610 (PMC13040245; doi:10.3897/zookeys.1274.140610)
Supplement: XML Treatment for Cleonardo [file zookeys.1274.140610-treatment1.xml]

<!DOCTYPE tp:taxon-treatment
  PUBLIC "-//TaxonX//DTD Taxonomic Treatment Publishing DTD v0 20100105//EN" "tax-treatment-NSO.dtd">
<tp:taxon-treatment xmlns:tp="http://www.plazi.org/taxpub"><tp:treatment-meta><kwd-group><label>Taxon classification</label><kwd>
                <named-content content-type="kingdom">Animalia</named-content>
              </kwd><kwd>
                <named-content content-type="order">Amphipoda</named-content>
              </kwd><kwd>
                <named-content content-type="family">Eusiridae</named-content>
              </kwd></kwd-group><mixed-citation publication-type="journal"><person-group><name><surname>Lörz</surname><given-names>Anne-Nina</given-names></name><name><surname>Engel</surname><given-names>Laura</given-names></name><name><surname>Jereczek</surname><given-names>Halina</given-names></name><name><surname>Ćwierz</surname><given-names>Nikodem</given-names></name><name><surname>Jażdżewska</surname><given-names>Anna M.</given-names></name></person-group><article-title><tp:taxon-name>
            <tp:taxon-name-part taxon-name-part-type="family" reg="Eusiridae">Eusiridae</tp:taxon-name-part>
          </tp:taxon-name> (<tp:taxon-name><tp:taxon-name-part taxon-name-part-type="subphylum" reg="Crustacea">Crustacea</tp:taxon-name-part></tp:taxon-name>, <tp:taxon-name><tp:taxon-name-part taxon-name-part-type="order" reg="Amphipoda">Amphipoda</tp:taxon-name-part></tp:taxon-name>) of the Clarion-Clipperton Zone in the abyssal east Pacific with descriptions of five new species</article-title><source>Zookeys</source><day>24</day><month>03</month><year>2026</year><volume>1274</volume><fpage>35</fpage><lpage>77</lpage><pub-id pub-id-type="doi">10.3897/zookeys.1274.140610</pub-id></mixed-citation></tp:treatment-meta><tp:nomenclature><label>Genus</label><tp:taxon-name><object-id xmlns:xlink="http://www.w3.org/1999/xlink" content-type="arpha" xlink:type="simple">89E71B3D-794E-50D5-BE39-F7F8E7FDBD40</object-id>
              <tp:taxon-name-part taxon-name-part-type="genus" reg="Cleonardo">Cleonardo</tp:taxon-name-part>
            </tp:taxon-name><tp:taxon-authority>Stebbing, 1888</tp:taxon-authority></tp:nomenclature><tp:treatment-sec sec-type="Type species" id="SECID0E1QAI"><title>Type species.</title><p><italic><tp:taxon-name>
                  <tp:taxon-name-part taxon-name-part-type="genus" reg="Cleonardo">Cleonardo</tp:taxon-name-part> <tp:taxon-name-part taxon-name-part-type="species" reg="longipes">longipes</tp:taxon-name-part></tp:taxon-name></italic> Stebbing, 1888.</p></tp:treatment-sec></tp:taxon-treatment>
