# Supplementary material for: Eusiridae (Crustacea, Amphipoda) of the Clarion-Clipperton Zone in the abyssal east Pacific with descriptions of five new species
Source: Zookeys. 2026 Mar 24;1274:35–77. doi: 10.3897/zookeys.1274.140610 (PMC13040245; doi:10.3897/zookeys.1274.140610)
Supplement: XML Treatment for Cleonardo daniela [file zookeys.1274.140610-treatment2.xml]

<!DOCTYPE tp:taxon-treatment
  PUBLIC "-//TaxonX//DTD Taxonomic Treatment Publishing DTD v0 20100105//EN" "tax-treatment-NSO.dtd">
<tp:taxon-treatment xmlns:tp="http://www.plazi.org/taxpub"><tp:treatment-meta><kwd-group><label>Taxon classification</label><kwd>
                <named-content content-type="kingdom">Animalia</named-content>
              </kwd><kwd>
                <named-content content-type="order">Amphipoda</named-content>
              </kwd><kwd>
                <named-content content-type="family">Eusiridae</named-content>
              </kwd></kwd-group><mixed-citation publication-type="journal"><person-group><name><surname>Lörz</surname><given-names>Anne-Nina</given-names></name><name><surname>Engel</surname><given-names>Laura</given-names></name><name><surname>Jereczek</surname><given-names>Halina</given-names></name><name><surname>Ćwierz</surname><given-names>Nikodem</given-names></name><name><surname>Jażdżewska</surname><given-names>Anna M.</given-names></name></person-group><article-title><tp:taxon-name>
            <tp:taxon-name-part taxon-name-part-type="family" reg="Eusiridae">Eusiridae</tp:taxon-name-part>
          </tp:taxon-name> (<tp:taxon-name><tp:taxon-name-part taxon-name-part-type="subphylum" reg="Crustacea">Crustacea</tp:taxon-name-part></tp:taxon-name>, <tp:taxon-name><tp:taxon-name-part taxon-name-part-type="order" reg="Amphipoda">Amphipoda</tp:taxon-name-part></tp:taxon-name>) of the Clarion-Clipperton Zone in the abyssal east Pacific with descriptions of five new species</article-title><source>Zookeys</source><day>24</day><month>03</month><year>2026</year><volume>1274</volume><fpage>35</fpage><lpage>77</lpage><pub-id pub-id-type="doi">10.3897/zookeys.1274.140610</pub-id></mixed-citation></tp:treatment-meta><tp:nomenclature><tp:taxon-name><object-id xmlns:xlink="http://www.w3.org/1999/xlink" content-type="arpha" xlink:type="simple">4C6552D5-A016-5A66-92A3-BC876E09E712</object-id>
              <tp:taxon-name-part taxon-name-part-type="genus" reg="Cleonardo">Cleonardo</tp:taxon-name-part>
              <tp:taxon-name-part taxon-name-part-type="species" reg="daniela">daniela</tp:taxon-name-part>
              <object-id xmlns:xlink="http://www.w3.org/1999/xlink" content-type="zoobank" xlink:type="simple">https://zoobank.org/07CA4D7B-5287-48CB-B1B8-93C46C6A2CD5</object-id>
            </tp:taxon-name><tp:taxon-status xmlns:xlink="http://www.w3.org/1999/xlink" xlink:type="simple">sp. nov.</tp:taxon-status><xref ref-type="fig" rid="F1">Figs 1</xref><xref ref-type="fig" rid="F2">, 2</xref><xref ref-type="fig" rid="F3">, 3</xref><xref ref-type="fig" rid="F4">, 4</xref></tp:nomenclature><tp:treatment-sec sec-type="Type material" id="SECID0EDTAI"><title>Type material.</title><p><bold><italic>Holotype</italic></bold>: Pacific • mature male, 6.5 mm, <abbrev xmlns:xlink="http://www.w3.org/1999/xlink" content-type="institution" xlink:title="Senckenberg Museum (Frankfurt, Germany)" id="ABBRID0EOTAI" xlink:type="simple">SMF</abbrev> 62810, COI: <ext-link xmlns:xlink="http://www.w3.org/1999/xlink" xlink:type="simple" xlink:href="PQ734433" ext-link-type="gen">PQ734433</ext-link>, body remnants and one slide with appendages; Clarion-Clipperton Zone; <abbrev xmlns:xlink="http://www.w3.org/1999/xlink" xlink:title="UK Seabed Resources Ltd, United Kingdom" id="ABBRID0EYTAI" xlink:type="simple">UKSR-1</abbrev> exploration contract area, R/V <italic>Thompson</italic>, ABYSSLINE-2, <abbrev xmlns:xlink="http://www.w3.org/1999/xlink" xlink:title="epibenthic sledge" id="ABBRID0E5TAI" xlink:type="simple">EBS</abbrev>, AB2-EB01, 18/02/2015, <named-content xmlns:xlink="http://www.w3.org/1999/xlink" content-type="dwc:verbatimCoordinates" xlink:type="simple"><named-content content-type="geo-json" specific-use="{&#34;type&#34;:&#34;Point&#34;,&#34;coordinates&#34;:[-116.550000,12.033894]}" id="NCID0EFUAI" xlink:type="simple">12°22.02'N, 116°33'W</named-content></named-content>, 4209 m. <bold><italic>Paratypes</italic></bold>: Pacific • immature male, 7 mm, <abbrev xmlns:xlink="http://www.w3.org/1999/xlink" content-type="institution" xlink:title="Senckenberg Museum (Frankfurt, Germany)" id="ABBRID0ENUAI" xlink:type="simple">SMF</abbrev> 62811, COI: <ext-link xmlns:xlink="http://www.w3.org/1999/xlink" xlink:type="simple" xlink:href="PQ734235" ext-link-type="gen">PQ734235</ext-link>, Clarion-Clipperton Zone; <abbrev xmlns:xlink="http://www.w3.org/1999/xlink" xlink:title="UK Seabed Resources Ltd, United Kingdom" id="ABBRID0EXUAI" xlink:type="simple">UKSR-1</abbrev> exploration contract area, R/V <italic>Thompson</italic>, ABYSSLINE-2, <abbrev xmlns:xlink="http://www.w3.org/1999/xlink" xlink:title="epibenthic sledge" id="ABBRID0E4UAI" xlink:type="simple">EBS</abbrev>, AB2-EB09, 10/03/2015, <named-content xmlns:xlink="http://www.w3.org/1999/xlink" content-type="dwc:verbatimCoordinates" xlink:type="simple"><named-content content-type="geo-json" specific-use="{&#34;type&#34;:&#34;Point&#34;,&#34;coordinates&#34;:[-116.700000,12.033778]}" id="NCID0EEVAI" xlink:type="simple">12°21.6'N, 116°42'W</named-content></named-content>, 4170 m • two individuals: mature male, 12 mm, <abbrev xmlns:xlink="http://www.w3.org/1999/xlink" content-type="institution" xlink:title="Senckenberg Museum (Frankfurt, Germany)" id="ABBRID0EJVAI" xlink:type="simple">SMF</abbrev> 62812, COI: <ext-link xmlns:xlink="http://www.w3.org/1999/xlink" xlink:type="simple" xlink:href="PQ734289" ext-link-type="gen">PQ734289</ext-link>, juvenile male, 5.5 mm, <abbrev xmlns:xlink="http://www.w3.org/1999/xlink" content-type="institution" xlink:title="Senckenberg Museum (Frankfurt, Germany)" id="ABBRID0ETVAI" xlink:type="simple">SMF</abbrev> 62813, COI: <ext-link xmlns:xlink="http://www.w3.org/1999/xlink" xlink:type="simple" xlink:href="PQ734766" ext-link-type="gen">PQ734766</ext-link>, Clarion-Clipperton Zone; <abbrev xmlns:xlink="http://www.w3.org/1999/xlink" xlink:title="Bundesanstalt für Geowissenschaften und Rohstoffe" id="ABBRID0E4VAI" xlink:type="simple">BGR</abbrev> exploration contract area, R/V <italic>Kilo Moana</italic>, MANGAN 2023, <abbrev xmlns:xlink="http://www.w3.org/1999/xlink" xlink:title="epibenthic sledge" id="ABBRID0EDWAI" xlink:type="simple">EBS</abbrev>, KM23-50, 01/05/2023, <named-content xmlns:xlink="http://www.w3.org/1999/xlink" content-type="dwc:verbatimCoordinates" xlink:type="simple"><named-content content-type="geo-json" specific-use="{&#34;type&#34;:&#34;Point&#34;,&#34;coordinates&#34;:[-116.019128,11.018831]}" id="NCID0EKWAI" xlink:type="simple">11°17.7919'N, 116°18.8626'W</named-content></named-content>–<named-content xmlns:xlink="http://www.w3.org/1999/xlink" content-type="dwc:verbatimCoordinates" xlink:type="simple"><named-content content-type="geo-json" specific-use="{&#34;type&#34;:&#34;Point&#34;,&#34;coordinates&#34;:[-116.018799,11.019040]}" id="NCID0ESWAI" xlink:type="simple">11°18.5445'N, 116°17.6747'W</named-content></named-content>, 4185–4182 m.</p></tp:treatment-sec><tp:treatment-sec sec-type="Additional material" id="SECID0EXWAI"><title>Additional material.</title><p>Pacific • Clarion-Clipperton Zone; <abbrev xmlns:xlink="http://www.w3.org/1999/xlink" xlink:title="Bundesanstalt für Geowissenschaften und Rohstoffe" id="ABBRID0E4WAI" xlink:type="simple">BGR</abbrev> exploration contract area, several stations (Table <xref ref-type="table" rid="T2">2</xref>).</p></tp:treatment-sec><tp:treatment-sec sec-type="Type locality" id="SECID0EFXAI"><title>Type locality.</title><p>Abyssal Pacific Ocean, Clarion-Clipperton Zone, <named-content xmlns:xlink="http://www.w3.org/1999/xlink" content-type="dwc:verbatimCoordinates" xlink:type="simple"><named-content content-type="geo-json" specific-use="{&#34;type&#34;:&#34;Point&#34;,&#34;coordinates&#34;:[-116.550000,12.033894]}" id="NCID0EOXAI" xlink:type="simple">12°22.02'N, 116°33'W</named-content></named-content>, 4209 m.</p></tp:treatment-sec><tp:treatment-sec sec-type="Description" id="SECID0ETXAI"><title>Description.</title><p><bold><italic>Body</italic></bold> (Fig. <xref ref-type="fig" rid="F1">1</xref>): dorsally smooth.</p><p><bold><italic>Head</italic></bold> (Fig. <xref ref-type="fig" rid="F1">1</xref>): rostrum acute and curved, reaching 1/3 of length of first article of peduncle of antenna 1; head lobes rounded and not covered by coxa 1.</p><fig id="F1" position="float" orientation="portrait"><object-id xmlns:xlink="http://www.w3.org/1999/xlink" content-type="doi" xlink:type="simple">10.3897/zookeys.1274.140610.figure1</object-id><object-id xmlns:xlink="http://www.w3.org/1999/xlink" content-type="arpha" xlink:type="simple">C1B0CADF-7C21-51E4-8450-26B809CAF74A</object-id><label>Figure 1.</label><caption><p><italic><tp:taxon-name>
                      <tp:taxon-name-part taxon-name-part-type="genus" reg="Cleonardo">Cleonardo</tp:taxon-name-part> <tp:taxon-name-part taxon-name-part-type="species" reg="daniela">daniela</tp:taxon-name-part></tp:taxon-name></italic> sp. nov., holotype, male, 6,5 mm, <abbrev xmlns:xlink="http://www.w3.org/1999/xlink" content-type="institution" xlink:title="Senckenberg Museum (Frankfurt, Germany)" id="ABBRID0EBZAI" xlink:type="simple">SMF</abbrev> 62810. Scale bar: 0.5 mm.</p></caption><graphic xmlns:xlink="http://www.w3.org/1999/xlink" xlink:href="zookeys-1274-035_article-140610__-g001.jpg" id="oo_1568333.jpg" position="float" orientation="portrait" xlink:type="simple"><uri content-type="original_file" xlink:type="simple">https://binary.pensoft.net/fig/1568333</uri></graphic></fig><p><bold><italic>Eyes</italic></bold>: present, small, rounded, white in preserved specimen.</p><p><bold><italic>Antenna 1</italic></bold> (Fig. <xref ref-type="fig" rid="F2">2</xref>): slightly shorter than antenna 2, weakly setose, reaching 1/2 the body; first article broad, extending to form two small teeth distally, same length as article 2; article 2 ending in acute extension distolaterally; few long plumose setae on article 1 and 2; article 3 shorter than first segment of flagellum with short setae; accessory flagellum uni-articulated, 1/2 the length of first segment of flagellum, with few thin setae on apex; flagellum 39-articulated, slightly longer than articles 1–3 combined, segments very narrow with first segment as long as the five subsequent ones, last three segments longer than previous ones, few setae on both sides and calceoli posteriorly.</p><fig id="F2" position="float" orientation="portrait"><object-id xmlns:xlink="http://www.w3.org/1999/xlink" content-type="doi" xlink:type="simple">10.3897/zookeys.1274.140610.figure2</object-id><object-id xmlns:xlink="http://www.w3.org/1999/xlink" content-type="arpha" xlink:type="simple">419A0031-EAB7-5711-A50E-D035FF1C4EBD</object-id><label>Figure 2.</label><caption><p><italic><tp:taxon-name>
                      <tp:taxon-name-part taxon-name-part-type="genus" reg="Cleonardo">Cleonardo</tp:taxon-name-part> <tp:taxon-name-part taxon-name-part-type="species" reg="daniela">daniela</tp:taxon-name-part></tp:taxon-name></italic> sp. nov., holotype, <abbrev xmlns:xlink="http://www.w3.org/1999/xlink" content-type="institution" xlink:title="Senckenberg Museum (Frankfurt, Germany)" id="ABBRID0EO1AI" xlink:type="simple">SMF</abbrev> 62810, male, 6.5 mm, Pacific, for clarity some spines and setae are omitted from the maxilliped. Scale bars: 0.1 mm.</p></caption><graphic xmlns:xlink="http://www.w3.org/1999/xlink" xlink:href="zookeys-1274-035_article-140610__-g002.jpg" id="oo_1568334.jpg" position="float" orientation="portrait" xlink:type="simple"><uri content-type="original_file" xlink:type="simple">https://binary.pensoft.net/fig/1568334</uri></graphic></fig><p><bold><italic>Antenna 2</italic></bold> (Fig. <xref ref-type="fig" rid="F2">2</xref>): weakly setose, reaching 1/2 the body; peduncular article 3 1/2 the length of article 4; article 4 longer and broader than article 5; article 5 slender; articles 4 and 5 with short normal and long plumose setae; calceoli on posterior margin of article 5 and flagellum; article 4 only with two or three calceoli at lower half; flagellum shorter than articles 4 and 5 combined, with few setae and 26-articulated, first segment as long as nearly three of the subsequent ones and last three articles longer than the previous ones.</p><p><bold><italic>Mandibles</italic></bold> (Fig. <xref ref-type="fig" rid="F2">2</xref>): palp tri-articulated, article 3 shorter than article 2; articles 2 and 3 with long setae on inner margins and each with few plumose setae apical of article 3, second article of palp of right mandible additionally with many short setae on outer margin, article 3 additionally with one strong pectinated setae on lateral side and another one on apex; left lacinia mobilis 7-dentate, right lacinia 3-dentate and bifid; accessory spine row 6-dentate setae on the left and five on the right mandible, each with one additional normal long setae; molar triturative with dozens of denticles, and carrying a small plumose seta.</p><p><bold><italic>Maxillae 1</italic></bold> (Fig. <xref ref-type="fig" rid="F2">2</xref>): palp bi-articulated, exceeding outer lobe; outer lobe with nine or ten apical spine-teeth; inner lobe of left maxilla 1 missing; inner lobe of right maxilla not very broad, reaching length of outer lobe, apex with two plumose setae.</p><p><bold><italic>Maxillae 2</italic></bold> (Fig. <xref ref-type="fig" rid="F2">2</xref>): inner lobe 2× as broad as outer, reaching height of outer lobe; thick setae on inner lobe reaching from apex to nearly the end of front margin; apex of outer lobe with setae that are &gt; 2× length of setae of inner lobe.</p><p><bold><italic>Maxilliped</italic></bold> (Fig. <xref ref-type="fig" rid="F2">2</xref>): inner lobes missing; outer lobe slightly serrated, with row of plumose setae on inner margins, reaching 1/2 the length of article 2 of palp, apex with four long plumose setae; palp four-articulated; article 2 broader and longer than other articles, inner margin with long setae; article 3 with rows of plumose setae; inner margin of dactylus with four setae-like spines.</p><p><bold><italic>Upper lip</italic></bold> (Fig. <xref ref-type="fig" rid="F2">2</xref>): entire, ventral margin broadly rounded, with fine setae.</p><p><bold><italic>Lower lip</italic></bold> (Fig. <xref ref-type="fig" rid="F2">2</xref>): broad, inner lobes weak, outer lobes larger; with many thin setae.</p><p><bold>Pereon: <italic>Gnathopod 1</italic></bold> (Fig. <xref ref-type="fig" rid="F3">3</xref>): slightly smaller than gnathopod 2 but of similar shape, both strongly subchelate; coxa broadly rounded anteriorly, strongly widening distally, axe shaped, not covering head lobes; posterior margin almost straight, with small notch armed with one spine, as deep as broad; basis elongated, with few long setae; ischium and merus short with few setae; carpus not broad, posterior edge with few setae, carpal lope slightly elongated with four rows of four or five pectinated setae; subovate propodus with tuft of setae on upper hind margin and apex, palm curved, with simple and plumose setae and four spines, palmar angle with seven spines with one very long; dactylus with ten small stout setae on inner margin and two longer ones on tip.</p><fig id="F3" position="float" orientation="portrait"><object-id xmlns:xlink="http://www.w3.org/1999/xlink" content-type="doi" xlink:type="simple">10.3897/zookeys.1274.140610.figure3</object-id><object-id xmlns:xlink="http://www.w3.org/1999/xlink" content-type="arpha" xlink:type="simple">87AE2000-F741-5816-804D-B5CC2A3E1F98</object-id><label>Figure 3.</label><caption><p><italic><tp:taxon-name>
                      <tp:taxon-name-part taxon-name-part-type="genus" reg="Cleonardo">Cleonardo</tp:taxon-name-part> <tp:taxon-name-part taxon-name-part-type="species" reg="daniela">daniela</tp:taxon-name-part></tp:taxon-name></italic> sp. nov., holotype, <abbrev xmlns:xlink="http://www.w3.org/1999/xlink" content-type="institution" xlink:title="Senckenberg Museum (Frankfurt, Germany)" id="ABBRID0EA5AI" xlink:type="simple">SMF</abbrev> 62810, male, 6.5 mm, Pacific. Scale bars: 0.1 mm</p></caption><graphic xmlns:xlink="http://www.w3.org/1999/xlink" xlink:href="zookeys-1274-035_article-140610__-g003.jpg" id="oo_1568335.jpg" position="float" orientation="portrait" xlink:type="simple"><uri content-type="original_file" xlink:type="simple">https://binary.pensoft.net/fig/1568335</uri></graphic></fig><p><bold><italic>Gnathopod 2</italic></bold> (Fig. <xref ref-type="fig" rid="F3">3</xref>): coxa rectangular, nearly as long as coxa 1; anterior and posterior lower angles with little notch; posterior margin proximally with one strong spine, basis with more long plumose setae than gnathopod 1 and with one pappose seta; carpal lobe less elongated, with four rows of seven or eight plumose setae; propodus more elongated and upper hind margin nearly straight, palm similar to gnathopod 1 but with four spines, palmar angle with six spines with one 2× length of other spines; dactylus with 12 small stout setae on inner margin and two longer ones on tip.</p><p><bold><italic>Pereopod 3</italic></bold> (Fig. <xref ref-type="fig" rid="F4">4</xref>): coxa rectangular, rounded anteriorly, posterior angle with little notch and spine, with strong spine proximally on posterior margin; basis long and elongated; basis, ischium and merus with long plumose setae of different length; carpus same length as propodus but shorter than merus; dactylus same length as propodus and with simple setae.</p><fig id="F4" position="float" orientation="portrait"><object-id xmlns:xlink="http://www.w3.org/1999/xlink" content-type="doi" xlink:type="simple">10.3897/zookeys.1274.140610.figure4</object-id><object-id xmlns:xlink="http://www.w3.org/1999/xlink" content-type="arpha" xlink:type="simple">F4944BB8-BAE2-5245-ABD2-7C8190B1D73D</object-id><label>Figure 4.</label><caption><p><italic><tp:taxon-name>
                      <tp:taxon-name-part taxon-name-part-type="genus" reg="Cleonardo">Cleonardo</tp:taxon-name-part> <tp:taxon-name-part taxon-name-part-type="species" reg="daniela">daniela</tp:taxon-name-part></tp:taxon-name></italic> sp. nov., holotype, <abbrev xmlns:xlink="http://www.w3.org/1999/xlink" content-type="institution" xlink:title="Senckenberg Museum (Frankfurt, Germany)" id="ABBRID0ER6AI" xlink:type="simple">SMF</abbrev> 62810, male, 6.5 mm, Pacific, for clarity some plumose setae are omitted from the pleopod 1. Scale bars: 0.1 mm.</p></caption><graphic xmlns:xlink="http://www.w3.org/1999/xlink" xlink:href="zookeys-1274-035_article-140610__-g004.jpg" id="oo_1568336.jpg" position="float" orientation="portrait" xlink:type="simple"><uri content-type="original_file" xlink:type="simple">https://binary.pensoft.net/fig/1568336</uri></graphic></fig><p><bold><italic>Pereopod 4</italic></bold> (Fig. <xref ref-type="fig" rid="F4">4</xref>): coxa narrowing distally, rounded, posterior margin weakly excavated, anterior edge nearly straight; basis, ischium and merus similar to pereopod 3; carpus and subsequent articles broken off.</p><p><bold><italic>Pereopod 5</italic></bold> (Fig. <xref ref-type="fig" rid="F4">4</xref>): coxa &lt; 1/2 length of coxa 4, rounded, broader than long; basis very broad, margins weakly serrated and with spines, anteroventral lobe small, posteroventral lobe very short; merus shorter than basis; carpus and following articles broken off, but as seen in paratype <abbrev xmlns:xlink="http://www.w3.org/1999/xlink" content-type="institution" xlink:title="Senckenberg Museum (Frankfurt, Germany)" id="ABBRID0EOABI" xlink:type="simple">SMF</abbrev> 62812; propodus longer than carpus, dactylus 3/4 of length of propodus, inner margin of dactylus and propodus with row of small spines.</p><p><bold><italic>Pereopod 6</italic></bold> (Fig. <xref ref-type="fig" rid="F4">4</xref>): coxa short, with broadly rounded posterior lobe, posteroventral lobe reaching end of ischium, subsequent articles broken off, but as seen in paratype <abbrev xmlns:xlink="http://www.w3.org/1999/xlink" content-type="institution" xlink:title="Senckenberg Museum (Frankfurt, Germany)" id="ABBRID0E5ABI" xlink:type="simple">SMF</abbrev> 62812; basis to propodus similar to pereopod 5.</p><p><bold><italic>Pereopod 7</italic></bold> (Fig. <xref ref-type="fig" rid="F4">4</xref>): coxa as long as broad, nearly quadrate but upper margin slightly longer than lower and with rounded corners; basis ovate, with spines on margins and long setae in a midline, posterior margin with five serrations each with inset small spine, posteroventral lobe reaching end of ischium; ischium with one spine at anterior edge; merus same length as basis, with elongated posterior edge, that ends with two spines, shorter anterior edge with two spines; carpus to dactylus broken off, but as seen in paratype <abbrev xmlns:xlink="http://www.w3.org/1999/xlink" content-type="institution" xlink:title="Senckenberg Museum (Frankfurt, Germany)" id="ABBRID0EOBBI" xlink:type="simple">SMF</abbrev> 62812; propodus is longer than carpus.</p><p><bold>Pleon: <italic>Epimeral plate 1</italic></bold> (Fig. <xref ref-type="fig" rid="F1">1</xref>): anterior and posterior margins rounded, ventral margin convex.</p><p><bold><italic>Epimeral plate 2</italic></bold> (Fig. <xref ref-type="fig" rid="F1">1</xref>): anterior margin concave with produced rounded edge, posterior margin rounded with acute corner, ventral margin nearly straight.</p><p><bold><italic>Epimeral plate 3</italic></bold> (Fig. <xref ref-type="fig" rid="F1">1</xref>): anterior margin similar to epimeral plate 2, posteroventral corner with small tooth, ventral margin convex.</p><p><bold>Urosome: <italic>Urosomites 1–3</italic></bold> (Fig. <xref ref-type="fig" rid="F1">1</xref>): urosomite 1 slightly longer than urosomites 2 and 3 combined; urosomite 2 shortest.</p><p><bold><italic>Uropod 1</italic></bold> (Fig. <xref ref-type="fig" rid="F3">3</xref>): lanceolate; peduncle slightly longer than inner ramus, dorsolateral and dorsomedial margins with 12 and five spines, respectively; outer ramus 1/5 shorter than inner ramus, dorsolateral and dorsomedial margins with seven and two spines, respectively; inner ramus nearly reaching outer ramus of uropod 2, dorsolateral and dorsomedial margins with four and five spines, respectively.</p><p><bold><italic>Uropod 2</italic></bold> (Fig. <xref ref-type="fig" rid="F3">3</xref>): lanceolate; peduncle same length as outer ramus, dorsolateral and dorsomedial margins with five and two spines, respectively; outer ramus ~ 3/4 length of inner ramus, dorsolateral and dorsomedial margins with five and three spines, respectively.</p><p><bold><italic>Uropod 3</italic></bold> (Fig. <xref ref-type="fig" rid="F3">3</xref>): lanceolate; peduncle short, &gt; 1/2 length of inner ramus, with few spines; outer edge forming acute tip; outer ramus 3/4 length of inner ramus, dorsolateral and dorsomedial margins with three and six spines, respectively.</p><p><bold><italic>Telson</italic></bold> (Fig. <xref ref-type="fig" rid="F4">4</xref>): deeply cleft, ~ 75%; elongate, narrowing distally, with few spines, lobes nearly acute.</p></tp:treatment-sec><tp:treatment-sec sec-type="Remarks" id="SECID0EJEBI"><title>Remarks.</title><p><italic><tp:taxon-name>
                  <tp:taxon-name-part taxon-name-part-type="genus" reg="Cleonardo">Cleonardo</tp:taxon-name-part> <tp:taxon-name-part taxon-name-part-type="species" reg="daniela">daniela</tp:taxon-name-part></tp:taxon-name></italic> sp. nov. is most similar to <italic><tp:taxon-name><tp:taxon-name-part taxon-name-part-type="genus" reg="Cleonardo">Cleonardo</tp:taxon-name-part> <tp:taxon-name-part taxon-name-part-type="species" reg="longipes">longipes</tp:taxon-name-part></tp:taxon-name></italic> Stebbing, 1888 but differs in the following characters: eyes present, antenna 1 shorter than antenna 2, corners of article 1 not produced, but forming two small teeth on lateral side, article 2 forming acute extension on outer lateral side nearly reaching 1/2 of article 3, uni-articulated accessory flagellum broader and nearly reaching 1/2 of first article of flagellum, first article of flagellum shorter than in <italic><tp:taxon-name><tp:taxon-name-part taxon-name-part-type="genus" reg="Cleonardo">Cleonardo</tp:taxon-name-part> <tp:taxon-name-part taxon-name-part-type="species" reg="longipes">longipes</tp:taxon-name-part></tp:taxon-name></italic>. Morphological differences to <italic><tp:taxon-name><tp:taxon-name-part taxon-name-part-type="genus" reg="Cleonardo">C.</tp:taxon-name-part> <tp:taxon-name-part taxon-name-part-type="species" reg="longipes">longipes</tp:taxon-name-part></tp:taxon-name></italic> and other closely related species are summarized in Table <xref ref-type="table" rid="T3">3</xref>.</p><table-wrap id="T3" position="float" orientation="portrait"><label>Table 3.</label><caption><p>Morphological differences between <italic><tp:taxon-name><tp:taxon-name-part taxon-name-part-type="genus" reg="Cleonardo">Cleonardo</tp:taxon-name-part> <tp:taxon-name-part taxon-name-part-type="species" reg="daniela">daniela</tp:taxon-name-part></tp:taxon-name></italic> sp. nov., <italic><tp:taxon-name><tp:taxon-name-part taxon-name-part-type="genus" reg="Cleonardo">C.</tp:taxon-name-part> <tp:taxon-name-part taxon-name-part-type="species" reg="compassionate">compassionate</tp:taxon-name-part></tp:taxon-name></italic> sp. nov., <italic><tp:taxon-name><tp:taxon-name-part taxon-name-part-type="genus" reg="Cleonardo">C.</tp:taxon-name-part> <tp:taxon-name-part taxon-name-part-type="species" reg="longipes">longipes</tp:taxon-name-part></tp:taxon-name></italic> Stebbing, 1888, and <italic><tp:taxon-name><tp:taxon-name-part taxon-name-part-type="genus" reg="Cleonardo">C.</tp:taxon-name-part> <tp:taxon-name-part taxon-name-part-type="species" reg="biscayensis">biscayensis</tp:taxon-name-part></tp:taxon-name></italic> Chevreux, 1908.</p></caption><table><tbody><tr><th rowspan="1" colspan="1"><bold>Species/character</bold>s</th><th rowspan="1" colspan="1"><bold><italic><tp:taxon-name>
                            <tp:taxon-name-part taxon-name-part-type="genus" reg="Cleonardo">C.</tp:taxon-name-part> <tp:taxon-name-part taxon-name-part-type="species" reg="daniela">daniela</tp:taxon-name-part></tp:taxon-name></italic> sp. nov</bold>.</th><th rowspan="1" colspan="1"><bold><italic><tp:taxon-name>
                            <tp:taxon-name-part taxon-name-part-type="genus" reg="Cleonardo">C.</tp:taxon-name-part> <tp:taxon-name-part taxon-name-part-type="species" reg="compassionate">compassionate</tp:taxon-name-part></tp:taxon-name></italic> sp. nov</bold>.</th><th rowspan="1" colspan="1">
                      <bold>
                        <italic>
                          <tp:taxon-name>
                            <tp:taxon-name-part taxon-name-part-type="genus" reg="Cleonardo">C.</tp:taxon-name-part> <tp:taxon-name-part taxon-name-part-type="species" reg="longipes">longipes</tp:taxon-name-part></tp:taxon-name>
                        </italic>
                      </bold>
                    </th><th rowspan="1" colspan="1">
                      <bold>
                        <italic>
                          <tp:taxon-name>
                            <tp:taxon-name-part taxon-name-part-type="genus" reg="Cleonardo">C.</tp:taxon-name-part> <tp:taxon-name-part taxon-name-part-type="species" reg="biscayensis">biscayensis</tp:taxon-name-part></tp:taxon-name>
                        </italic>
                      </bold>
                    </th></tr><tr><td rowspan="1" colspan="1">Antenna 1: length of article 1 to article 2</td><td rowspan="1" colspan="1">equal</td><td rowspan="1" colspan="1">shorter</td><td rowspan="1" colspan="1">shorter</td><td rowspan="1" colspan="1">equal</td></tr><tr><td rowspan="1" colspan="1">Accessory flagellum</td><td rowspan="1" colspan="1">1/2 the length of first article of flagellum</td><td rowspan="1" colspan="1">same length as first article of flagellum</td><td rowspan="1" colspan="1">shorter than first article of flagellum</td><td rowspan="1" colspan="1">same length as first article of flagellum</td></tr><tr><td rowspan="1" colspan="1">Antenna 2: calceoli on articles</td><td rowspan="1" colspan="1">posterior edge of article 4, 5 and flagellum</td><td rowspan="1" colspan="1">posterior edge of article 4, 5 and flagellum</td><td rowspan="1" colspan="1">anterior edge of article 4, 5 and flagellum</td><td rowspan="1" colspan="1">anterior edge of flagellum</td></tr><tr><td rowspan="1" colspan="1">Mandible: length of article 2 to article 3</td><td rowspan="1" colspan="1">art. 2 &gt; art. 3</td><td rowspan="1" colspan="1">art. 2 = art. 3</td><td rowspan="1" colspan="1">art. 2 &lt; art. 3</td><td rowspan="1" colspan="1">art. 2 &lt; art. 3</td></tr><tr><td rowspan="1" colspan="1">Mandible: accessory spine row</td><td rowspan="1" colspan="1">5 or 6</td><td rowspan="1" colspan="1">4 or 5</td><td rowspan="1" colspan="1">10 or 11</td><td rowspan="1" colspan="1">–</td></tr><tr><td rowspan="1" colspan="1">Telson exceeding uropods</td><td rowspan="1" colspan="1">no</td><td rowspan="1" colspan="1">yes</td><td rowspan="1" colspan="1">no</td><td rowspan="1" colspan="1">–</td></tr><tr><td rowspan="1" colspan="1">Sexual dimorphism</td><td rowspan="1" colspan="1">no</td><td rowspan="1" colspan="1">yes</td><td rowspan="1" colspan="1">no</td><td rowspan="1" colspan="1">yes</td></tr></tbody></table></table-wrap></tp:treatment-sec><tp:treatment-sec sec-type="Etymology" id="SECID0EEOBI"><title>Etymology.</title><p>This species is named for Daniela Engel, the mother of the author LE. The name is used as a noun in apposition.</p></tp:treatment-sec><tp:treatment-sec sec-type="Distribution" id="SECID0EJOBI"><title>Distribution.</title><p>Abyssal Pacific Ocean, Clarion-Clipperton Zone in 4170 m – 4209 m depth.</p></tp:treatment-sec><tp:treatment-sec sec-type="Molecular identification" id="SECID0EOOBI"><title>Molecular identification.</title><p>Following the definition given by <xref ref-type="bibr" rid="B33">Pleijel et al. (2008)</xref>, the sequence of the holotype male of <italic><tp:taxon-name><tp:taxon-name-part taxon-name-part-type="genus" reg="Cleonardo">Cleonardo</tp:taxon-name-part> <tp:taxon-name-part taxon-name-part-type="species" reg="daniela">daniela</tp:taxon-name-part></tp:taxon-name></italic> sp. nov. (<abbrev xmlns:xlink="http://www.w3.org/1999/xlink" content-type="institution" xlink:title="Senckenberg Museum (Frankfurt, Germany)" id="ABBRID0EDPBI" xlink:type="simple">SMF</abbrev> 62810, GenBank accession number <ext-link xmlns:xlink="http://www.w3.org/1999/xlink" xlink:type="simple" xlink:href="PQ734433" ext-link-type="gen">PQ734433</ext-link>) is designed as a hologenophore of all obtained sequences. The COI sequences of the single paratype and additional individuals are also available in GenBank (Table <xref ref-type="table" rid="T2">2</xref>). Furthermore, the species has received a Barcode Index Number from Barcode of Life Data Systems: <ext-link xmlns:xlink="http://www.w3.org/1999/xlink" xlink:type="simple" xlink:href="http://boldsystems.org/index.php/Public_BarcodeCluster?clusteruri=BOLD:AEB2179" ext-link-type="uri">BOLD:AEB2179</ext-link> (<ext-link xmlns:xlink="http://www.w3.org/1999/xlink" xlink:type="simple" xlink:href="10.5883/BOLD:AEB2179" ext-link-type="doi">https://doi.org/10.5883/BOLD:AEB2179</ext-link>).</p></tp:treatment-sec><tp:treatment-sec><!--Section generated to contain objects referenced in tp:taxon-treatment.--><table-wrap id="T2" position="float" orientation="portrait"><label>Table 2.</label><caption><p>Summary of the material used in the present study. BOLD – Barcode of Life Data Systems, <abbrev xmlns:xlink="http://www.w3.org/1999/xlink" xlink:title="Barcode Index Number" id="ABBRID0EYOAE" xlink:type="simple">BIN</abbrev> – Barcode Index Number, <abbrev xmlns:xlink="http://www.w3.org/1999/xlink" content-type="institution" xlink:title="Deutsches Zentrum für Marine Biodiversitätsforschung" id="ABBRID0E3OAE" xlink:type="simple">DZMB</abbrev> – Deutsches Zentrum für Marine Biodiversitätsforschung, Wilhelmshaven, Germany, <abbrev xmlns:xlink="http://www.w3.org/1999/xlink" content-type="institution" xlink:title="Senckenberg Museum (Frankfurt, Germany)" id="ABBRID0EBPAE" xlink:type="simple">SMF</abbrev> – Senckenberg Museum Frankfurt, Germany, <abbrev xmlns:xlink="http://www.w3.org/1999/xlink" xlink:title="upper lip" id="ABBRID0EGPAE" xlink:type="simple">UL</abbrev> – University of Lodz, Poland.</p></caption><table><tbody><tr><th rowspan="1" colspan="1">
                <bold>Sample ID</bold>
              </th><th rowspan="1" colspan="1">
                <bold>Type status</bold>
              </th><th rowspan="1" colspan="1">
                <bold>Sex</bold>
              </th><th rowspan="1" colspan="1">
                <bold>Size [mm]</bold>
              </th><th rowspan="1" colspan="1">
                <bold>Institution depository</bold>
              </th><th rowspan="1" colspan="1">
                <bold>Museum code</bold>
              </th><th rowspan="1" colspan="1">
                <bold>BOLD process ID</bold>
              </th><th rowspan="1" colspan="1">
                <bold>
                  <abbrev xmlns:xlink="http://www.w3.org/1999/xlink" xlink:title="Barcode Index Number" id="ABBRID0E4QAE" xlink:type="simple">BIN</abbrev>
                </bold>
              </th><th rowspan="1" colspan="1">
                <bold>GenBank COI acc. number</bold>
              </th><th rowspan="1" colspan="1">
                <bold>Site code</bold>
              </th></tr><tr><td rowspan="1" colspan="10"><bold><italic><tp:taxon-name>
                      <tp:taxon-name-part taxon-name-part-type="genus" reg="Cleonardo">Cleonardo</tp:taxon-name-part> <tp:taxon-name-part taxon-name-part-type="species" reg="compassionate">compassionate</tp:taxon-name-part></tp:taxon-name></italic> sp. nov</bold>.</td></tr><tr><td rowspan="1" colspan="1">DSB_3776</td><td rowspan="1" colspan="1">holotype</td><td rowspan="1" colspan="1">mature female</td><td rowspan="1" colspan="1">10</td><td rowspan="1" colspan="1">
                <abbrev xmlns:xlink="http://www.w3.org/1999/xlink" content-type="institution" xlink:title="Senckenberg Museum (Frankfurt, Germany)" id="ABBRID0EVSAE" xlink:type="simple">SMF</abbrev>
              </td><td rowspan="1" colspan="1"><abbrev xmlns:xlink="http://www.w3.org/1999/xlink" content-type="institution" xlink:title="Senckenberg Museum (Frankfurt, Germany)" id="ABBRID0E5SAE" xlink:type="simple">SMF</abbrev> 62814</td><td rowspan="1" colspan="1">
                <ext-link xmlns:xlink="http://www.w3.org/1999/xlink" xlink:type="simple" xlink:href="http://www.boldsystems.org/index.php/Public_RecordView?processid=CCZ2941-19" ext-link-type="uri">CCZ2941-19</ext-link>
              </td><td rowspan="1" colspan="1">
                <ext-link xmlns:xlink="http://www.w3.org/1999/xlink" xlink:type="simple" xlink:href="http://boldsystems.org/index.php/Public_BarcodeCluster?clusteruri=BOLD:ADF7841" ext-link-type="uri">BOLD:ADF7841</ext-link>
              </td><td rowspan="1" colspan="1">
                <ext-link xmlns:xlink="http://www.w3.org/1999/xlink" xlink:type="simple" xlink:href="PQ734425" ext-link-type="gen">PQ734425</ext-link>
              </td><td rowspan="1" colspan="1">AB2-EB06</td></tr><tr><td rowspan="1" colspan="1">DSB_3640</td><td rowspan="1" colspan="1">paratype</td><td rowspan="1" colspan="1">mature male</td><td rowspan="1" colspan="1">10</td><td rowspan="1" colspan="1">
                <abbrev xmlns:xlink="http://www.w3.org/1999/xlink" content-type="institution" xlink:title="Senckenberg Museum (Frankfurt, Germany)" id="ABBRID0ESUAE" xlink:type="simple">SMF</abbrev>
              </td><td rowspan="1" colspan="1"><abbrev xmlns:xlink="http://www.w3.org/1999/xlink" content-type="institution" xlink:title="Senckenberg Museum (Frankfurt, Germany)" id="ABBRID0E2UAE" xlink:type="simple">SMF</abbrev> 62815</td><td rowspan="1" colspan="1">
                <ext-link xmlns:xlink="http://www.w3.org/1999/xlink" xlink:type="simple" xlink:href="http://www.boldsystems.org/index.php/Public_RecordView?processid=CCZ2843-19" ext-link-type="uri">CCZ2843-19</ext-link>
              </td><td rowspan="1" colspan="1">
                <ext-link xmlns:xlink="http://www.w3.org/1999/xlink" xlink:type="simple" xlink:href="http://boldsystems.org/index.php/Public_BarcodeCluster?clusteruri=BOLD:ADF7841" ext-link-type="uri">BOLD:ADF7841</ext-link>
              </td><td rowspan="1" colspan="1">
                <ext-link xmlns:xlink="http://www.w3.org/1999/xlink" xlink:type="simple" xlink:href="PQ734442" ext-link-type="gen">PQ734442</ext-link>
              </td><td rowspan="1" colspan="1">SO 262-150</td></tr><tr><td rowspan="1" colspan="1">DSB_3555</td><td rowspan="1" colspan="1">non type collection</td><td rowspan="1" colspan="1">juvenile</td><td rowspan="1" colspan="1">3.5</td><td rowspan="1" colspan="1">
                <abbrev xmlns:xlink="http://www.w3.org/1999/xlink" content-type="institution" xlink:title="Deutsches Zentrum für Marine Biodiversitätsforschung" id="ABBRID0EPWAE" xlink:type="simple">DZMB</abbrev>
              </td><td rowspan="1" colspan="1"/><td rowspan="1" colspan="1">
                <ext-link xmlns:xlink="http://www.w3.org/1999/xlink" xlink:type="simple" xlink:href="http://www.boldsystems.org/index.php/Public_RecordView?processid=CCZ2758-19" ext-link-type="uri">CCZ2758-19</ext-link>
              </td><td rowspan="1" colspan="1">
                <ext-link xmlns:xlink="http://www.w3.org/1999/xlink" xlink:type="simple" xlink:href="http://boldsystems.org/index.php/Public_BarcodeCluster?clusteruri=BOLD:ADF7841" ext-link-type="uri">BOLD:ADF7841</ext-link>
              </td><td rowspan="1" colspan="1">
                <ext-link xmlns:xlink="http://www.w3.org/1999/xlink" xlink:type="simple" xlink:href="PQ734478" ext-link-type="gen">PQ734478</ext-link>
              </td><td rowspan="1" colspan="1">SO 262-155</td></tr><tr><td rowspan="1" colspan="1">DSB_7958</td><td rowspan="1" colspan="1">non type collection</td><td rowspan="1" colspan="1">juvenile</td><td rowspan="1" colspan="1">3</td><td rowspan="1" colspan="1">
                <abbrev xmlns:xlink="http://www.w3.org/1999/xlink" content-type="institution" xlink:title="Deutsches Zentrum für Marine Biodiversitätsforschung" id="ABBRID0EGYAE" xlink:type="simple">DZMB</abbrev>
              </td><td rowspan="1" colspan="1"/><td rowspan="1" colspan="1">
                <ext-link xmlns:xlink="http://www.w3.org/1999/xlink" xlink:type="simple" xlink:href="http://www.boldsystems.org/index.php/Public_RecordView?processid=MNGN149-24" ext-link-type="uri">MNGN149-24</ext-link>
              </td><td rowspan="1" colspan="1">
                <ext-link xmlns:xlink="http://www.w3.org/1999/xlink" xlink:type="simple" xlink:href="http://boldsystems.org/index.php/Public_BarcodeCluster?clusteruri=BOLD:ADF7841" ext-link-type="uri">BOLD:ADF7841</ext-link>
              </td><td rowspan="1" colspan="1">
                <ext-link xmlns:xlink="http://www.w3.org/1999/xlink" xlink:type="simple" xlink:href="PQ734528" ext-link-type="gen">PQ734528</ext-link>
              </td><td rowspan="1" colspan="1">KM23-50</td></tr><tr><td rowspan="1" colspan="1">7-9S_Eusi6_2012_2</td><td rowspan="1" colspan="1">non type collection</td><td rowspan="1" colspan="1">mature male</td><td rowspan="1" colspan="1">8</td><td rowspan="1" colspan="1">
                <abbrev xmlns:xlink="http://www.w3.org/1999/xlink" xlink:title="upper lip" id="ABBRID0E4ZAE" xlink:type="simple">UL</abbrev>
              </td><td rowspan="1" colspan="1"/><td rowspan="1" colspan="1">
                <ext-link xmlns:xlink="http://www.w3.org/1999/xlink" xlink:type="simple" xlink:href="http://www.boldsystems.org/index.php/Public_RecordView?processid=AJAKK681-17" ext-link-type="uri">AJAKK681-17</ext-link>
              </td><td rowspan="1" colspan="1">
                <ext-link xmlns:xlink="http://www.w3.org/1999/xlink" xlink:type="simple" xlink:href="http://boldsystems.org/index.php/Public_BarcodeCluster?clusteruri=BOLD:ADF7841" ext-link-type="uri">BOLD:ADF7841</ext-link>
              </td><td rowspan="1" colspan="1">
                <ext-link xmlns:xlink="http://www.w3.org/1999/xlink" xlink:type="simple" xlink:href="MN346344" ext-link-type="gen">MN346344</ext-link>
              </td><td rowspan="1" colspan="1">SO 223-7-9</td></tr><tr><td rowspan="1" colspan="10"><bold><italic><tp:taxon-name>
                      <tp:taxon-name-part taxon-name-part-type="genus" reg="Cleonardo">Cleonardo</tp:taxon-name-part> <tp:taxon-name-part taxon-name-part-type="species" reg="daniela">daniela</tp:taxon-name-part></tp:taxon-name></italic> sp. nov</bold>.</td></tr><tr><td rowspan="1" colspan="1">DSB_3741</td><td rowspan="1" colspan="1">holotype</td><td rowspan="1" colspan="1">mature male</td><td rowspan="1" colspan="1">6.5</td><td rowspan="1" colspan="1">
                <abbrev xmlns:xlink="http://www.w3.org/1999/xlink" content-type="institution" xlink:title="Senckenberg Museum (Frankfurt, Germany)" id="ABBRID0EJ3AE" xlink:type="simple">SMF</abbrev>
              </td><td rowspan="1" colspan="1"><abbrev xmlns:xlink="http://www.w3.org/1999/xlink" content-type="institution" xlink:title="Senckenberg Museum (Frankfurt, Germany)" id="ABBRID0ES3AE" xlink:type="simple">SMF</abbrev> 62810</td><td rowspan="1" colspan="1">
                <ext-link xmlns:xlink="http://www.w3.org/1999/xlink" xlink:type="simple" xlink:href="http://www.boldsystems.org/index.php/Public_RecordView?processid=CCZ2906-19" ext-link-type="uri">CCZ2906-19</ext-link>
              </td><td rowspan="1" colspan="1">
                <ext-link xmlns:xlink="http://www.w3.org/1999/xlink" xlink:type="simple" xlink:href="http://boldsystems.org/index.php/Public_BarcodeCluster?clusteruri=BOLD:AEB2179" ext-link-type="uri">BOLD:AEB2179</ext-link>
              </td><td rowspan="1" colspan="1">
                <ext-link xmlns:xlink="http://www.w3.org/1999/xlink" xlink:type="simple" xlink:href="PQ734433" ext-link-type="gen">PQ734433</ext-link>
              </td><td rowspan="1" colspan="1">AB2-EB01</td></tr><tr><td rowspan="1" colspan="1">DSB_3800</td><td rowspan="1" colspan="1">paratype</td><td rowspan="1" colspan="1">immature male</td><td rowspan="1" colspan="1">7</td><td rowspan="1" colspan="1">
                <abbrev xmlns:xlink="http://www.w3.org/1999/xlink" content-type="institution" xlink:title="Senckenberg Museum (Frankfurt, Germany)" id="ABBRID0EG5AE" xlink:type="simple">SMF</abbrev>
              </td><td rowspan="1" colspan="1"><abbrev xmlns:xlink="http://www.w3.org/1999/xlink" content-type="institution" xlink:title="Senckenberg Museum (Frankfurt, Germany)" id="ABBRID0EP5AE" xlink:type="simple">SMF</abbrev> 62811</td><td rowspan="1" colspan="1">
                <ext-link xmlns:xlink="http://www.w3.org/1999/xlink" xlink:type="simple" xlink:href="http://www.boldsystems.org/index.php/Public_RecordView?processid=CCZ2965-19" ext-link-type="uri">CCZ2965-19</ext-link>
              </td><td rowspan="1" colspan="1">
                <ext-link xmlns:xlink="http://www.w3.org/1999/xlink" xlink:type="simple" xlink:href="http://boldsystems.org/index.php/Public_BarcodeCluster?clusteruri=BOLD:AEB2179" ext-link-type="uri">BOLD:AEB2179</ext-link>
              </td><td rowspan="1" colspan="1">
                <ext-link xmlns:xlink="http://www.w3.org/1999/xlink" xlink:type="simple" xlink:href="PQ734235" ext-link-type="gen">PQ734235</ext-link>
              </td><td rowspan="1" colspan="1">AB2-EB09</td></tr><tr><td rowspan="1" colspan="1">DSB_7955</td><td rowspan="1" colspan="1">paratype</td><td rowspan="1" colspan="1">mature male</td><td rowspan="1" colspan="1">12</td><td rowspan="1" colspan="1">
                <abbrev xmlns:xlink="http://www.w3.org/1999/xlink" content-type="institution" xlink:title="Senckenberg Museum (Frankfurt, Germany)" id="ABBRID0EEAAG" xlink:type="simple">SMF</abbrev>
              </td><td rowspan="1" colspan="1"><abbrev xmlns:xlink="http://www.w3.org/1999/xlink" content-type="institution" xlink:title="Senckenberg Museum (Frankfurt, Germany)" id="ABBRID0ENAAG" xlink:type="simple">SMF</abbrev> 62812</td><td rowspan="1" colspan="1">
                <ext-link xmlns:xlink="http://www.w3.org/1999/xlink" xlink:type="simple" xlink:href="http://www.boldsystems.org/index.php/Public_RecordView?processid=MNGN146-24" ext-link-type="uri">MNGN146-24</ext-link>
              </td><td rowspan="1" colspan="1">
                <ext-link xmlns:xlink="http://www.w3.org/1999/xlink" xlink:type="simple" xlink:href="http://boldsystems.org/index.php/Public_BarcodeCluster?clusteruri=BOLD:AEB2179" ext-link-type="uri">BOLD:AEB2179</ext-link>
              </td><td rowspan="1" colspan="1">
                <ext-link xmlns:xlink="http://www.w3.org/1999/xlink" xlink:type="simple" xlink:href="PQ734289" ext-link-type="gen">PQ734289</ext-link>
              </td><td rowspan="1" colspan="1">KM23-50</td></tr><tr><td rowspan="1" colspan="1">DSB_7957</td><td rowspan="1" colspan="1">paratype</td><td rowspan="1" colspan="1">juvenile male</td><td rowspan="1" colspan="1">5.5</td><td rowspan="1" colspan="1">
                <abbrev xmlns:xlink="http://www.w3.org/1999/xlink" content-type="institution" xlink:title="Senckenberg Museum (Frankfurt, Germany)" id="ABBRID0EBCAG" xlink:type="simple">SMF</abbrev>
              </td><td rowspan="1" colspan="1"><abbrev xmlns:xlink="http://www.w3.org/1999/xlink" content-type="institution" xlink:title="Senckenberg Museum (Frankfurt, Germany)" id="ABBRID0EKCAG" xlink:type="simple">SMF</abbrev> 62813</td><td rowspan="1" colspan="1">
                <ext-link xmlns:xlink="http://www.w3.org/1999/xlink" xlink:type="simple" xlink:href="http://www.boldsystems.org/index.php/Public_RecordView?processid=MNGN148-24" ext-link-type="uri">MNGN148-24</ext-link>
              </td><td rowspan="1" colspan="1">
                <ext-link xmlns:xlink="http://www.w3.org/1999/xlink" xlink:type="simple" xlink:href="http://boldsystems.org/index.php/Public_BarcodeCluster?clusteruri=BOLD:AEB2179" ext-link-type="uri">BOLD:AEB2179</ext-link>
              </td><td rowspan="1" colspan="1">
                <ext-link xmlns:xlink="http://www.w3.org/1999/xlink" xlink:type="simple" xlink:href="PQ734766" ext-link-type="gen">PQ734766</ext-link>
              </td><td rowspan="1" colspan="1">KM23-50</td></tr><tr><td rowspan="1" colspan="1">DSB_3563</td><td rowspan="1" colspan="1">non type collection</td><td rowspan="1" colspan="1">undetermined</td><td rowspan="1" colspan="1">undetermined</td><td rowspan="1" colspan="1">
                <abbrev xmlns:xlink="http://www.w3.org/1999/xlink" content-type="institution" xlink:title="Deutsches Zentrum für Marine Biodiversitätsforschung" id="ABBRID0E5DAG" xlink:type="simple">DZMB</abbrev>
              </td><td rowspan="1" colspan="1"/><td rowspan="1" colspan="1">
                <ext-link xmlns:xlink="http://www.w3.org/1999/xlink" xlink:type="simple" xlink:href="http://www.boldsystems.org/index.php/Public_RecordView?processid=CCZ2766-19" ext-link-type="uri">CCZ2766-19</ext-link>
              </td><td rowspan="1" colspan="1">
                <ext-link xmlns:xlink="http://www.w3.org/1999/xlink" xlink:type="simple" xlink:href="http://boldsystems.org/index.php/Public_BarcodeCluster?clusteruri=BOLD:AEB2179" ext-link-type="uri">BOLD:AEB2179</ext-link>
              </td><td rowspan="1" colspan="1">
                <ext-link xmlns:xlink="http://www.w3.org/1999/xlink" xlink:type="simple" xlink:href="PQ734632" ext-link-type="gen">PQ734632</ext-link>
              </td><td rowspan="1" colspan="1">SO 262-59</td></tr><tr><td rowspan="1" colspan="1">DSB_3564</td><td rowspan="1" colspan="1">non type collection</td><td rowspan="1" colspan="1">undetermined</td><td rowspan="1" colspan="1">undetermined</td><td rowspan="1" colspan="1">
                <abbrev xmlns:xlink="http://www.w3.org/1999/xlink" content-type="institution" xlink:title="Deutsches Zentrum für Marine Biodiversitätsforschung" id="ABBRID0EVFAG" xlink:type="simple">DZMB</abbrev>
              </td><td rowspan="1" colspan="1"/><td rowspan="1" colspan="1">
                <ext-link xmlns:xlink="http://www.w3.org/1999/xlink" xlink:type="simple" xlink:href="http://www.boldsystems.org/index.php/Public_RecordView?processid=CCZ2767-19" ext-link-type="uri">CCZ2767-19</ext-link>
              </td><td rowspan="1" colspan="1">
                <ext-link xmlns:xlink="http://www.w3.org/1999/xlink" xlink:type="simple" xlink:href="http://boldsystems.org/index.php/Public_BarcodeCluster?clusteruri=BOLD:AEB2179" ext-link-type="uri">BOLD:AEB2179</ext-link>
              </td><td rowspan="1" colspan="1">
                <ext-link xmlns:xlink="http://www.w3.org/1999/xlink" xlink:type="simple" xlink:href="PQ734509" ext-link-type="gen">PQ734509</ext-link>
              </td><td rowspan="1" colspan="1">SO 262-59</td></tr><tr><td rowspan="1" colspan="1">DSB_3565</td><td rowspan="1" colspan="1">non type collection</td><td rowspan="1" colspan="1">undetermined</td><td rowspan="1" colspan="1">undetermined</td><td rowspan="1" colspan="1">
                <abbrev xmlns:xlink="http://www.w3.org/1999/xlink" content-type="institution" xlink:title="Deutsches Zentrum für Marine Biodiversitätsforschung" id="ABBRID0EMHAG" xlink:type="simple">DZMB</abbrev>
              </td><td rowspan="1" colspan="1"/><td rowspan="1" colspan="1">
                <ext-link xmlns:xlink="http://www.w3.org/1999/xlink" xlink:type="simple" xlink:href="http://www.boldsystems.org/index.php/Public_RecordView?processid=CCZ2768-19" ext-link-type="uri">CCZ2768-19</ext-link>
              </td><td rowspan="1" colspan="1">
                <ext-link xmlns:xlink="http://www.w3.org/1999/xlink" xlink:type="simple" xlink:href="http://boldsystems.org/index.php/Public_BarcodeCluster?clusteruri=BOLD:AEB2179" ext-link-type="uri">BOLD:AEB2179</ext-link>
              </td><td rowspan="1" colspan="1">
                <ext-link xmlns:xlink="http://www.w3.org/1999/xlink" xlink:type="simple" xlink:href="PQ734246" ext-link-type="gen">PQ734246</ext-link>
              </td><td rowspan="1" colspan="1">SO 262-59</td></tr><tr><td rowspan="1" colspan="1">DSB_7960</td><td rowspan="1" colspan="1">non type collection</td><td rowspan="1" colspan="1">juvenile</td><td rowspan="1" colspan="1">3</td><td rowspan="1" colspan="1">
                <abbrev xmlns:xlink="http://www.w3.org/1999/xlink" content-type="institution" xlink:title="Deutsches Zentrum für Marine Biodiversitätsforschung" id="ABBRID0EDJAG" xlink:type="simple">DZMB</abbrev>
              </td><td rowspan="1" colspan="1"/><td rowspan="1" colspan="1">
                <ext-link xmlns:xlink="http://www.w3.org/1999/xlink" xlink:type="simple" xlink:href="http://www.boldsystems.org/index.php/Public_RecordView?processid=MNGN151-24" ext-link-type="uri">MNGN151-24</ext-link>
              </td><td rowspan="1" colspan="1">
                <ext-link xmlns:xlink="http://www.w3.org/1999/xlink" xlink:type="simple" xlink:href="http://boldsystems.org/index.php/Public_BarcodeCluster?clusteruri=BOLD:AEB2179" ext-link-type="uri">BOLD:AEB2179</ext-link>
              </td><td rowspan="1" colspan="1">
                <ext-link xmlns:xlink="http://www.w3.org/1999/xlink" xlink:type="simple" xlink:href="PQ734545" ext-link-type="gen">PQ734545</ext-link>
              </td><td rowspan="1" colspan="1">KM23-50</td></tr><tr><td rowspan="1" colspan="1">DSB_7961</td><td rowspan="1" colspan="1">non type collection</td><td rowspan="1" colspan="1">juvenile</td><td rowspan="1" colspan="1">3</td><td rowspan="1" colspan="1">
                <abbrev xmlns:xlink="http://www.w3.org/1999/xlink" content-type="institution" xlink:title="Deutsches Zentrum für Marine Biodiversitätsforschung" id="ABBRID0E1KAG" xlink:type="simple">DZMB</abbrev>
              </td><td rowspan="1" colspan="1"/><td rowspan="1" colspan="1">
                <ext-link xmlns:xlink="http://www.w3.org/1999/xlink" xlink:type="simple" xlink:href="http://www.boldsystems.org/index.php/Public_RecordView?processid=MNGN152-24" ext-link-type="uri">MNGN152-24</ext-link>
              </td><td rowspan="1" colspan="1">
                <ext-link xmlns:xlink="http://www.w3.org/1999/xlink" xlink:type="simple" xlink:href="http://boldsystems.org/index.php/Public_BarcodeCluster?clusteruri=BOLD:AEB2179" ext-link-type="uri">BOLD:AEB2179</ext-link>
              </td><td rowspan="1" colspan="1">
                <ext-link xmlns:xlink="http://www.w3.org/1999/xlink" xlink:type="simple" xlink:href="PQ734271" ext-link-type="gen">PQ734271</ext-link>
              </td><td rowspan="1" colspan="1">KM23-50</td></tr><tr><td rowspan="1" colspan="1">DSB_7962</td><td rowspan="1" colspan="1">non type collection</td><td rowspan="1" colspan="1">juvenile</td><td rowspan="1" colspan="1">3</td><td rowspan="1" colspan="1">
                <abbrev xmlns:xlink="http://www.w3.org/1999/xlink" content-type="institution" xlink:title="Deutsches Zentrum für Marine Biodiversitätsforschung" id="ABBRID0ERMAG" xlink:type="simple">DZMB</abbrev>
              </td><td rowspan="1" colspan="1"/><td rowspan="1" colspan="1">
                <ext-link xmlns:xlink="http://www.w3.org/1999/xlink" xlink:type="simple" xlink:href="http://www.boldsystems.org/index.php/Public_RecordView?processid=MNGN153-24" ext-link-type="uri">MNGN153-24</ext-link>
              </td><td rowspan="1" colspan="1">
                <ext-link xmlns:xlink="http://www.w3.org/1999/xlink" xlink:type="simple" xlink:href="http://boldsystems.org/index.php/Public_BarcodeCluster?clusteruri=BOLD:AEB2179" ext-link-type="uri">BOLD:AEB2179</ext-link>
              </td><td rowspan="1" colspan="1">
                <ext-link xmlns:xlink="http://www.w3.org/1999/xlink" xlink:type="simple" xlink:href="PQ734428" ext-link-type="gen">PQ734428</ext-link>
              </td><td rowspan="1" colspan="1">KM23-50</td></tr><tr><td rowspan="1" colspan="1">DSB_7963</td><td rowspan="1" colspan="1">non type collection</td><td rowspan="1" colspan="1">juvenile</td><td rowspan="1" colspan="1">3</td><td rowspan="1" colspan="1">
                <abbrev xmlns:xlink="http://www.w3.org/1999/xlink" content-type="institution" xlink:title="Deutsches Zentrum für Marine Biodiversitätsforschung" id="ABBRID0EIOAG" xlink:type="simple">DZMB</abbrev>
              </td><td rowspan="1" colspan="1"/><td rowspan="1" colspan="1">
                <ext-link xmlns:xlink="http://www.w3.org/1999/xlink" xlink:type="simple" xlink:href="http://www.boldsystems.org/index.php/Public_RecordView?processid=MNGN154-24" ext-link-type="uri">MNGN154-24</ext-link>
              </td><td rowspan="1" colspan="1">
                <ext-link xmlns:xlink="http://www.w3.org/1999/xlink" xlink:type="simple" xlink:href="http://boldsystems.org/index.php/Public_BarcodeCluster?clusteruri=BOLD:AEB2179" ext-link-type="uri">BOLD:AEB2179</ext-link>
              </td><td rowspan="1" colspan="1">
                <ext-link xmlns:xlink="http://www.w3.org/1999/xlink" xlink:type="simple" xlink:href="PQ734687" ext-link-type="gen">PQ734687</ext-link>
              </td><td rowspan="1" colspan="1">KM23-50</td></tr><tr><td rowspan="1" colspan="10"><bold><italic><tp:taxon-name>
                      <tp:taxon-name-part taxon-name-part-type="genus" reg="Dorotea">Dorotea</tp:taxon-name-part> <tp:taxon-name-part taxon-name-part-type="species" reg="elizae">elizae</tp:taxon-name-part></tp:taxon-name></italic> sp. nov</bold>.</td></tr><tr><td rowspan="1" colspan="1">DSB_3775</td><td rowspan="1" colspan="1">holotype</td><td rowspan="1" colspan="1">male</td><td rowspan="1" colspan="1">16</td><td rowspan="1" colspan="1">
                <abbrev xmlns:xlink="http://www.w3.org/1999/xlink" content-type="institution" xlink:title="Senckenberg Museum (Frankfurt, Germany)" id="ABBRID0EVQAG" xlink:type="simple">SMF</abbrev>
              </td><td rowspan="1" colspan="1"><abbrev xmlns:xlink="http://www.w3.org/1999/xlink" content-type="institution" xlink:title="Senckenberg Museum (Frankfurt, Germany)" id="ABBRID0E5QAG" xlink:type="simple">SMF</abbrev> 62816</td><td rowspan="1" colspan="1">
                <ext-link xmlns:xlink="http://www.w3.org/1999/xlink" xlink:type="simple" xlink:href="http://www.boldsystems.org/index.php/Public_RecordView?processid=CCZ2940-19" ext-link-type="uri">CCZ2940-19</ext-link>
              </td><td rowspan="1" colspan="1">
                <ext-link xmlns:xlink="http://www.w3.org/1999/xlink" xlink:type="simple" xlink:href="http://boldsystems.org/index.php/Public_BarcodeCluster?clusteruri=BOLD:AEB4129" ext-link-type="uri">BOLD:AEB4129</ext-link>
              </td><td rowspan="1" colspan="1">
                <ext-link xmlns:xlink="http://www.w3.org/1999/xlink" xlink:type="simple" xlink:href="PQ734718" ext-link-type="gen">PQ734718</ext-link>
              </td><td rowspan="1" colspan="1">AB2-EB06</td></tr><tr><td rowspan="1" colspan="10"><bold><italic><tp:taxon-name>
                      <tp:taxon-name-part taxon-name-part-type="genus" reg="Rhachotropis">Rhachotropis</tp:taxon-name-part> <tp:taxon-name-part taxon-name-part-type="species" reg="clarionclippertoni">clarionclippertoni</tp:taxon-name-part></tp:taxon-name></italic> sp. nov</bold>.</td></tr><tr><td rowspan="1" colspan="1">DSB_3660</td><td rowspan="1" colspan="1">holotype</td><td rowspan="1" colspan="1">female</td><td rowspan="1" colspan="1">8</td><td rowspan="1" colspan="1">
                <abbrev xmlns:xlink="http://www.w3.org/1999/xlink" content-type="institution" xlink:title="Senckenberg Museum (Frankfurt, Germany)" id="ABBRID0EITAG" xlink:type="simple">SMF</abbrev>
              </td><td rowspan="1" colspan="1"><abbrev xmlns:xlink="http://www.w3.org/1999/xlink" content-type="institution" xlink:title="Senckenberg Museum (Frankfurt, Germany)" id="ABBRID0ERTAG" xlink:type="simple">SMF</abbrev> 62817</td><td rowspan="1" colspan="1">
                <ext-link xmlns:xlink="http://www.w3.org/1999/xlink" xlink:type="simple" xlink:href="http://www.boldsystems.org/index.php/Public_RecordView?processid=CCZ2668-19" ext-link-type="uri">CCZ2668-19</ext-link>
              </td><td rowspan="1" colspan="1">
                <ext-link xmlns:xlink="http://www.w3.org/1999/xlink" xlink:type="simple" xlink:href="http://boldsystems.org/index.php/Public_BarcodeCluster?clusteruri=BOLD:AEB0147" ext-link-type="uri">BOLD:AEB0147</ext-link>
              </td><td rowspan="1" colspan="1">
                <ext-link xmlns:xlink="http://www.w3.org/1999/xlink" xlink:type="simple" xlink:href="PQ734529" ext-link-type="gen">PQ734529</ext-link>
              </td><td rowspan="1" colspan="1">Ma 16-91</td></tr><tr><td rowspan="1" colspan="1">DSB_3658</td><td rowspan="1" colspan="1">paratype</td><td rowspan="1" colspan="1">female</td><td rowspan="1" colspan="1">8.5</td><td rowspan="1" colspan="1">
                <abbrev xmlns:xlink="http://www.w3.org/1999/xlink" content-type="institution" xlink:title="Senckenberg Museum (Frankfurt, Germany)" id="ABBRID0EFVAG" xlink:type="simple">SMF</abbrev>
              </td><td rowspan="1" colspan="1"><abbrev xmlns:xlink="http://www.w3.org/1999/xlink" content-type="institution" xlink:title="Senckenberg Museum (Frankfurt, Germany)" id="ABBRID0EOVAG" xlink:type="simple">SMF</abbrev> 62818</td><td rowspan="1" colspan="1">
                <ext-link xmlns:xlink="http://www.w3.org/1999/xlink" xlink:type="simple" xlink:href="http://www.boldsystems.org/index.php/Public_RecordView?processid=CCZ2666-19" ext-link-type="uri">CCZ2666-19</ext-link>
              </td><td rowspan="1" colspan="1">
                <ext-link xmlns:xlink="http://www.w3.org/1999/xlink" xlink:type="simple" xlink:href="http://boldsystems.org/index.php/Public_BarcodeCluster?clusteruri=BOLD:AEB0147" ext-link-type="uri">BOLD:AEB0147</ext-link>
              </td><td rowspan="1" colspan="1">
                <ext-link xmlns:xlink="http://www.w3.org/1999/xlink" xlink:type="simple" xlink:href="PQ734352" ext-link-type="gen">PQ734352</ext-link>
              </td><td rowspan="1" colspan="1">Ma 16-91</td></tr><tr><td rowspan="1" colspan="1">DSB_3656</td><td rowspan="1" colspan="1"/><td rowspan="1" colspan="1">undetermined</td><td rowspan="1" colspan="1">undetermined</td><td rowspan="1" colspan="1">
                <abbrev xmlns:xlink="http://www.w3.org/1999/xlink" content-type="institution" xlink:title="Deutsches Zentrum für Marine Biodiversitätsforschung" id="ABBRID0ECXAG" xlink:type="simple">DZMB</abbrev>
              </td><td rowspan="1" colspan="1"/><td rowspan="1" colspan="1">
                <ext-link xmlns:xlink="http://www.w3.org/1999/xlink" xlink:type="simple" xlink:href="http://www.boldsystems.org/index.php/Public_RecordView?processid=CCZ2664-19" ext-link-type="uri">CCZ2664-19</ext-link>
              </td><td rowspan="1" colspan="1">
                <ext-link xmlns:xlink="http://www.w3.org/1999/xlink" xlink:type="simple" xlink:href="http://boldsystems.org/index.php/Public_BarcodeCluster?clusteruri=BOLD:AEB0147" ext-link-type="uri">BOLD:AEB0147</ext-link>
              </td><td rowspan="1" colspan="1">
                <ext-link xmlns:xlink="http://www.w3.org/1999/xlink" xlink:type="simple" xlink:href="PQ734730" ext-link-type="gen">PQ734730</ext-link>
              </td><td rowspan="1" colspan="1">Ma 16-28</td></tr><tr><td rowspan="1" colspan="1">DSB_3659</td><td rowspan="1" colspan="1"/><td rowspan="1" colspan="1">undetermined</td><td rowspan="1" colspan="1">undetermined</td><td rowspan="1" colspan="1">
                <abbrev xmlns:xlink="http://www.w3.org/1999/xlink" content-type="institution" xlink:title="Deutsches Zentrum für Marine Biodiversitätsforschung" id="ABBRID0EZYAG" xlink:type="simple">DZMB</abbrev>
              </td><td rowspan="1" colspan="1"/><td rowspan="1" colspan="1">
                <ext-link xmlns:xlink="http://www.w3.org/1999/xlink" xlink:type="simple" xlink:href="http://www.boldsystems.org/index.php/Public_RecordView?processid=CCZ2667-19" ext-link-type="uri">CCZ2667-19</ext-link>
              </td><td rowspan="1" colspan="1">
                <ext-link xmlns:xlink="http://www.w3.org/1999/xlink" xlink:type="simple" xlink:href="http://boldsystems.org/index.php/Public_BarcodeCluster?clusteruri=BOLD:AEB0147" ext-link-type="uri">BOLD:AEB0147</ext-link>
              </td><td rowspan="1" colspan="1">
                <ext-link xmlns:xlink="http://www.w3.org/1999/xlink" xlink:type="simple" xlink:href="PQ734541" ext-link-type="gen">PQ734541</ext-link>
              </td><td rowspan="1" colspan="1">Ma 16-91</td></tr><tr><td rowspan="1" colspan="1">DSB_3661</td><td rowspan="1" colspan="1"/><td rowspan="1" colspan="1">undetermined</td><td rowspan="1" colspan="1">undetermined</td><td rowspan="1" colspan="1">
                <abbrev xmlns:xlink="http://www.w3.org/1999/xlink" content-type="institution" xlink:title="Deutsches Zentrum für Marine Biodiversitätsforschung" id="ABBRID0EQ1AG" xlink:type="simple">DZMB</abbrev>
              </td><td rowspan="1" colspan="1"/><td rowspan="1" colspan="1">
                <ext-link xmlns:xlink="http://www.w3.org/1999/xlink" xlink:type="simple" xlink:href="http://www.boldsystems.org/index.php/Public_RecordView?processid=CCZ2669-19" ext-link-type="uri">CCZ2669-19</ext-link>
              </td><td rowspan="1" colspan="1">
                <ext-link xmlns:xlink="http://www.w3.org/1999/xlink" xlink:type="simple" xlink:href="http://boldsystems.org/index.php/Public_BarcodeCluster?clusteruri=BOLD:AEB0147" ext-link-type="uri">BOLD:AEB0147</ext-link>
              </td><td rowspan="1" colspan="1">
                <ext-link xmlns:xlink="http://www.w3.org/1999/xlink" xlink:type="simple" xlink:href="PQ734532" ext-link-type="gen">PQ734532</ext-link>
              </td><td rowspan="1" colspan="1">Ma 16-91</td></tr><tr><td rowspan="1" colspan="1">DSB_3662</td><td rowspan="1" colspan="1"/><td rowspan="1" colspan="1">female</td><td rowspan="1" colspan="1">undetermined</td><td rowspan="1" colspan="1">
                <abbrev xmlns:xlink="http://www.w3.org/1999/xlink" content-type="institution" xlink:title="Deutsches Zentrum für Marine Biodiversitätsforschung" id="ABBRID0EH3AG" xlink:type="simple">DZMB</abbrev>
              </td><td rowspan="1" colspan="1"/><td rowspan="1" colspan="1">
                <ext-link xmlns:xlink="http://www.w3.org/1999/xlink" xlink:type="simple" xlink:href="http://www.boldsystems.org/index.php/Public_RecordView?processid=CCZ2670-19" ext-link-type="uri">CCZ2670-19</ext-link>
              </td><td rowspan="1" colspan="1">
                <ext-link xmlns:xlink="http://www.w3.org/1999/xlink" xlink:type="simple" xlink:href="http://boldsystems.org/index.php/Public_BarcodeCluster?clusteruri=BOLD:AEB0147" ext-link-type="uri">BOLD:AEB0147</ext-link>
              </td><td rowspan="1" colspan="1">
                <ext-link xmlns:xlink="http://www.w3.org/1999/xlink" xlink:type="simple" xlink:href="PQ734453" ext-link-type="gen">PQ734453</ext-link>
              </td><td rowspan="1" colspan="1">Ma 16-91</td></tr><tr><td rowspan="1" colspan="1">DSB_3663</td><td rowspan="1" colspan="1"/><td rowspan="1" colspan="1">female</td><td rowspan="1" colspan="1">undetermined</td><td rowspan="1" colspan="1">
                <abbrev xmlns:xlink="http://www.w3.org/1999/xlink" content-type="institution" xlink:title="Deutsches Zentrum für Marine Biodiversitätsforschung" id="ABBRID0E54AG" xlink:type="simple">DZMB</abbrev>
              </td><td rowspan="1" colspan="1"/><td rowspan="1" colspan="1">
                <ext-link xmlns:xlink="http://www.w3.org/1999/xlink" xlink:type="simple" xlink:href="http://www.boldsystems.org/index.php/Public_RecordView?processid=CCZ2671-19" ext-link-type="uri">CCZ2671-19</ext-link>
              </td><td rowspan="1" colspan="1">
                <ext-link xmlns:xlink="http://www.w3.org/1999/xlink" xlink:type="simple" xlink:href="http://boldsystems.org/index.php/Public_BarcodeCluster?clusteruri=BOLD:AEB0147" ext-link-type="uri">BOLD:AEB0147</ext-link>
              </td><td rowspan="1" colspan="1">
                <ext-link xmlns:xlink="http://www.w3.org/1999/xlink" xlink:type="simple" xlink:href="PQ734732" ext-link-type="gen">PQ734732</ext-link>
              </td><td rowspan="1" colspan="1">Ma 16-91</td></tr><tr><td rowspan="1" colspan="1">DSB_3664</td><td rowspan="1" colspan="1"/><td rowspan="1" colspan="1">juvenile</td><td rowspan="1" colspan="1">undetermined</td><td rowspan="1" colspan="1">
                <abbrev xmlns:xlink="http://www.w3.org/1999/xlink" content-type="institution" xlink:title="Deutsches Zentrum für Marine Biodiversitätsforschung" id="ABBRID0EV6AG" xlink:type="simple">DZMB</abbrev>
              </td><td rowspan="1" colspan="1"/><td rowspan="1" colspan="1">
                <ext-link xmlns:xlink="http://www.w3.org/1999/xlink" xlink:type="simple" xlink:href="http://www.boldsystems.org/index.php/Public_RecordView?processid=CCZ2672-19" ext-link-type="uri">CCZ2672-19</ext-link>
              </td><td rowspan="1" colspan="1">
                <ext-link xmlns:xlink="http://www.w3.org/1999/xlink" xlink:type="simple" xlink:href="http://boldsystems.org/index.php/Public_BarcodeCluster?clusteruri=BOLD:AEB0147" ext-link-type="uri">BOLD:AEB0147</ext-link>
              </td><td rowspan="1" colspan="1">
                <ext-link xmlns:xlink="http://www.w3.org/1999/xlink" xlink:type="simple" xlink:href="PQ734743" ext-link-type="gen">PQ734743</ext-link>
              </td><td rowspan="1" colspan="1">Ma 16-91</td></tr><tr><td rowspan="1" colspan="1">DSB_3665</td><td rowspan="1" colspan="1"/><td rowspan="1" colspan="1">undetermined</td><td rowspan="1" colspan="1">undetermined</td><td rowspan="1" colspan="1">
                <abbrev xmlns:xlink="http://www.w3.org/1999/xlink" content-type="institution" xlink:title="Deutsches Zentrum für Marine Biodiversitätsforschung" id="ABBRID0EMBBG" xlink:type="simple">DZMB</abbrev>
              </td><td rowspan="1" colspan="1"/><td rowspan="1" colspan="1">
                <ext-link xmlns:xlink="http://www.w3.org/1999/xlink" xlink:type="simple" xlink:href="http://www.boldsystems.org/index.php/Public_RecordView?processid=CCZ2673-19" ext-link-type="uri">CCZ2673-19</ext-link>
              </td><td rowspan="1" colspan="1">
                <ext-link xmlns:xlink="http://www.w3.org/1999/xlink" xlink:type="simple" xlink:href="http://boldsystems.org/index.php/Public_BarcodeCluster?clusteruri=BOLD:AEB0147" ext-link-type="uri">BOLD:AEB0147</ext-link>
              </td><td rowspan="1" colspan="1">
                <ext-link xmlns:xlink="http://www.w3.org/1999/xlink" xlink:type="simple" xlink:href="PQ734323" ext-link-type="gen">PQ734323</ext-link>
              </td><td rowspan="1" colspan="1">Ma 16-91</td></tr><tr><td rowspan="1" colspan="1">DSB_3667</td><td rowspan="1" colspan="1"/><td rowspan="1" colspan="1">undetermined</td><td rowspan="1" colspan="1">undetermined</td><td rowspan="1" colspan="1">
                <abbrev xmlns:xlink="http://www.w3.org/1999/xlink" content-type="institution" xlink:title="Deutsches Zentrum für Marine Biodiversitätsforschung" id="ABBRID0EDDBG" xlink:type="simple">DZMB</abbrev>
              </td><td rowspan="1" colspan="1"/><td rowspan="1" colspan="1">
                <ext-link xmlns:xlink="http://www.w3.org/1999/xlink" xlink:type="simple" xlink:href="http://www.boldsystems.org/index.php/Public_RecordView?processid=CCZ2675-19" ext-link-type="uri">CCZ2675-19</ext-link>
              </td><td rowspan="1" colspan="1">
                <ext-link xmlns:xlink="http://www.w3.org/1999/xlink" xlink:type="simple" xlink:href="http://boldsystems.org/index.php/Public_BarcodeCluster?clusteruri=BOLD:AEB0147" ext-link-type="uri">BOLD:AEB0147</ext-link>
              </td><td rowspan="1" colspan="1">
                <ext-link xmlns:xlink="http://www.w3.org/1999/xlink" xlink:type="simple" xlink:href="PQ734299" ext-link-type="gen">PQ734299</ext-link>
              </td><td rowspan="1" colspan="1">Ma 16-95</td></tr><tr><td rowspan="1" colspan="1">DSB_3669</td><td rowspan="1" colspan="1"/><td rowspan="1" colspan="1">undetermined</td><td rowspan="1" colspan="1">undetermined</td><td rowspan="1" colspan="1">
                <abbrev xmlns:xlink="http://www.w3.org/1999/xlink" content-type="institution" xlink:title="Deutsches Zentrum für Marine Biodiversitätsforschung" id="ABBRID0E1EBG" xlink:type="simple">DZMB</abbrev>
              </td><td rowspan="1" colspan="1"/><td rowspan="1" colspan="1">
                <ext-link xmlns:xlink="http://www.w3.org/1999/xlink" xlink:type="simple" xlink:href="http://www.boldsystems.org/index.php/Public_RecordView?processid=CCZ2677-19" ext-link-type="uri">CCZ2677-19</ext-link>
              </td><td rowspan="1" colspan="1">
                <ext-link xmlns:xlink="http://www.w3.org/1999/xlink" xlink:type="simple" xlink:href="http://boldsystems.org/index.php/Public_BarcodeCluster?clusteruri=BOLD:AEB0147" ext-link-type="uri">BOLD:AEB0147</ext-link>
              </td><td rowspan="1" colspan="1">
                <ext-link xmlns:xlink="http://www.w3.org/1999/xlink" xlink:type="simple" xlink:href="PQ734277" ext-link-type="gen">PQ734277</ext-link>
              </td><td rowspan="1" colspan="1">Ma 16-95</td></tr><tr><td rowspan="1" colspan="1">DSB_3672</td><td rowspan="1" colspan="1"/><td rowspan="1" colspan="1">juvenile</td><td rowspan="1" colspan="1">undetermined</td><td rowspan="1" colspan="1">
                <abbrev xmlns:xlink="http://www.w3.org/1999/xlink" content-type="institution" xlink:title="Deutsches Zentrum für Marine Biodiversitätsforschung" id="ABBRID0ERGBG" xlink:type="simple">DZMB</abbrev>
              </td><td rowspan="1" colspan="1"/><td rowspan="1" colspan="1">
                <ext-link xmlns:xlink="http://www.w3.org/1999/xlink" xlink:type="simple" xlink:href="http://www.boldsystems.org/index.php/Public_RecordView?processid=CCZ2680-19" ext-link-type="uri">CCZ2680-19</ext-link>
              </td><td rowspan="1" colspan="1">
                <ext-link xmlns:xlink="http://www.w3.org/1999/xlink" xlink:type="simple" xlink:href="http://boldsystems.org/index.php/Public_BarcodeCluster?clusteruri=BOLD:AEB0147" ext-link-type="uri">BOLD:AEB0147</ext-link>
              </td><td rowspan="1" colspan="1">
                <ext-link xmlns:xlink="http://www.w3.org/1999/xlink" xlink:type="simple" xlink:href="PQ734782" ext-link-type="gen">PQ734782</ext-link>
              </td><td rowspan="1" colspan="1">Ma 16-18</td></tr><tr><td rowspan="1" colspan="1">DSB_3558</td><td rowspan="1" colspan="1"/><td rowspan="1" colspan="1">female</td><td rowspan="1" colspan="1">undetermined</td><td rowspan="1" colspan="1">
                <abbrev xmlns:xlink="http://www.w3.org/1999/xlink" content-type="institution" xlink:title="Deutsches Zentrum für Marine Biodiversitätsforschung" id="ABBRID0EIIBG" xlink:type="simple">DZMB</abbrev>
              </td><td rowspan="1" colspan="1"/><td rowspan="1" colspan="1">
                <ext-link xmlns:xlink="http://www.w3.org/1999/xlink" xlink:type="simple" xlink:href="http://www.boldsystems.org/index.php/Public_RecordView?processid=CCZ2761-19" ext-link-type="uri">CCZ2761-19</ext-link>
              </td><td rowspan="1" colspan="1">
                <ext-link xmlns:xlink="http://www.w3.org/1999/xlink" xlink:type="simple" xlink:href="http://boldsystems.org/index.php/Public_BarcodeCluster?clusteruri=BOLD:AEB0147" ext-link-type="uri">BOLD:AEB0147</ext-link>
              </td><td rowspan="1" colspan="1">
                <ext-link xmlns:xlink="http://www.w3.org/1999/xlink" xlink:type="simple" xlink:href="PQ734715" ext-link-type="gen">PQ734715</ext-link>
              </td><td rowspan="1" colspan="1">SO 262-156</td></tr><tr><td rowspan="1" colspan="1">DSB_3559</td><td rowspan="1" colspan="1"/><td rowspan="1" colspan="1">female</td><td rowspan="1" colspan="1">undetermined</td><td rowspan="1" colspan="1">
                <abbrev xmlns:xlink="http://www.w3.org/1999/xlink" content-type="institution" xlink:title="Deutsches Zentrum für Marine Biodiversitätsforschung" id="ABBRID0E6JBG" xlink:type="simple">DZMB</abbrev>
              </td><td rowspan="1" colspan="1"/><td rowspan="1" colspan="1">
                <ext-link xmlns:xlink="http://www.w3.org/1999/xlink" xlink:type="simple" xlink:href="http://www.boldsystems.org/index.php/Public_RecordView?processid=CCZ2762-19" ext-link-type="uri">CCZ2762-19</ext-link>
              </td><td rowspan="1" colspan="1">
                <ext-link xmlns:xlink="http://www.w3.org/1999/xlink" xlink:type="simple" xlink:href="http://boldsystems.org/index.php/Public_BarcodeCluster?clusteruri=BOLD:AEB0147" ext-link-type="uri">BOLD:AEB0147</ext-link>
              </td><td rowspan="1" colspan="1">
                <ext-link xmlns:xlink="http://www.w3.org/1999/xlink" xlink:type="simple" xlink:href="PQ734550" ext-link-type="gen">PQ734550</ext-link>
              </td><td rowspan="1" colspan="1">SO 262-156</td></tr><tr><td rowspan="1" colspan="1">DSB_3562</td><td rowspan="1" colspan="1"/><td rowspan="1" colspan="1">female</td><td rowspan="1" colspan="1">undetermined</td><td rowspan="1" colspan="1">
                <abbrev xmlns:xlink="http://www.w3.org/1999/xlink" content-type="institution" xlink:title="Deutsches Zentrum für Marine Biodiversitätsforschung" id="ABBRID0EWLBG" xlink:type="simple">DZMB</abbrev>
              </td><td rowspan="1" colspan="1"/><td rowspan="1" colspan="1">
                <ext-link xmlns:xlink="http://www.w3.org/1999/xlink" xlink:type="simple" xlink:href="http://www.boldsystems.org/index.php/Public_RecordView?processid=CCZ2765-19" ext-link-type="uri">CCZ2765-19</ext-link>
              </td><td rowspan="1" colspan="1">
                <ext-link xmlns:xlink="http://www.w3.org/1999/xlink" xlink:type="simple" xlink:href="http://boldsystems.org/index.php/Public_BarcodeCluster?clusteruri=BOLD:AEB0147" ext-link-type="uri">BOLD:AEB0147</ext-link>
              </td><td rowspan="1" colspan="1">
                <ext-link xmlns:xlink="http://www.w3.org/1999/xlink" xlink:type="simple" xlink:href="PQ734542" ext-link-type="gen">PQ734542</ext-link>
              </td><td rowspan="1" colspan="1">SO 262-59</td></tr><tr><td rowspan="1" colspan="1">DSB_3567</td><td rowspan="1" colspan="1"/><td rowspan="1" colspan="1">female</td><td rowspan="1" colspan="1">undetermined</td><td rowspan="1" colspan="1">
                <abbrev xmlns:xlink="http://www.w3.org/1999/xlink" content-type="institution" xlink:title="Deutsches Zentrum für Marine Biodiversitätsforschung" id="ABBRID0ENNBG" xlink:type="simple">DZMB</abbrev>
              </td><td rowspan="1" colspan="1"/><td rowspan="1" colspan="1">
                <ext-link xmlns:xlink="http://www.w3.org/1999/xlink" xlink:type="simple" xlink:href="http://www.boldsystems.org/index.php/Public_RecordView?processid=CCZ2770-19" ext-link-type="uri">CCZ2770-19</ext-link>
              </td><td rowspan="1" colspan="1">
                <ext-link xmlns:xlink="http://www.w3.org/1999/xlink" xlink:type="simple" xlink:href="http://boldsystems.org/index.php/Public_BarcodeCluster?clusteruri=BOLD:AEB0147" ext-link-type="uri">BOLD:AEB0147</ext-link>
              </td><td rowspan="1" colspan="1">
                <ext-link xmlns:xlink="http://www.w3.org/1999/xlink" xlink:type="simple" xlink:href="PQ734336" ext-link-type="gen">PQ734336</ext-link>
              </td><td rowspan="1" colspan="1">SO 262-67</td></tr><tr><td rowspan="1" colspan="1">DSB_7868</td><td rowspan="1" colspan="1"/><td rowspan="1" colspan="1">undetermined</td><td rowspan="1" colspan="1">undetermined</td><td rowspan="1" colspan="1">
                <abbrev xmlns:xlink="http://www.w3.org/1999/xlink" content-type="institution" xlink:title="Deutsches Zentrum für Marine Biodiversitätsforschung" id="ABBRID0EEPBG" xlink:type="simple">DZMB</abbrev>
              </td><td rowspan="1" colspan="1"/><td rowspan="1" colspan="1">
                <ext-link xmlns:xlink="http://www.w3.org/1999/xlink" xlink:type="simple" xlink:href="http://www.boldsystems.org/index.php/Public_RecordView?processid=MNGN059-24" ext-link-type="uri">MNGN059-24</ext-link>
              </td><td rowspan="1" colspan="1">
                <ext-link xmlns:xlink="http://www.w3.org/1999/xlink" xlink:type="simple" xlink:href="http://boldsystems.org/index.php/Public_BarcodeCluster?clusteruri=BOLD:AEB0147" ext-link-type="uri">BOLD:AEB0147</ext-link>
              </td><td rowspan="1" colspan="1">
                <ext-link xmlns:xlink="http://www.w3.org/1999/xlink" xlink:type="simple" xlink:href="PQ734416" ext-link-type="gen">PQ734416</ext-link>
              </td><td rowspan="1" colspan="1">KM23-74</td></tr><tr><td rowspan="1" colspan="1">DSB_7880</td><td rowspan="1" colspan="1"/><td rowspan="1" colspan="1">undetermined</td><td rowspan="1" colspan="1">undetermined</td><td rowspan="1" colspan="1">
                <abbrev xmlns:xlink="http://www.w3.org/1999/xlink" content-type="institution" xlink:title="Deutsches Zentrum für Marine Biodiversitätsforschung" id="ABBRID0E2QBG" xlink:type="simple">DZMB</abbrev>
              </td><td rowspan="1" colspan="1"/><td rowspan="1" colspan="1">
                <ext-link xmlns:xlink="http://www.w3.org/1999/xlink" xlink:type="simple" xlink:href="http://www.boldsystems.org/index.php/Public_RecordView?processid=MNGN071-24" ext-link-type="uri">MNGN071-24</ext-link>
              </td><td rowspan="1" colspan="1">
                <ext-link xmlns:xlink="http://www.w3.org/1999/xlink" xlink:type="simple" xlink:href="http://boldsystems.org/index.php/Public_BarcodeCluster?clusteruri=BOLD:AEB0147" ext-link-type="uri">BOLD:AEB0147</ext-link>
              </td><td rowspan="1" colspan="1">
                <ext-link xmlns:xlink="http://www.w3.org/1999/xlink" xlink:type="simple" xlink:href="PQ734287" ext-link-type="gen">PQ734287</ext-link>
              </td><td rowspan="1" colspan="1">KM23-74</td></tr><tr><td rowspan="1" colspan="1">DSB_7881</td><td rowspan="1" colspan="1"/><td rowspan="1" colspan="1">undetermined</td><td rowspan="1" colspan="1">undetermined</td><td rowspan="1" colspan="1">
                <abbrev xmlns:xlink="http://www.w3.org/1999/xlink" content-type="institution" xlink:title="Deutsches Zentrum für Marine Biodiversitätsforschung" id="ABBRID0ESSBG" xlink:type="simple">DZMB</abbrev>
              </td><td rowspan="1" colspan="1"/><td rowspan="1" colspan="1">
                <ext-link xmlns:xlink="http://www.w3.org/1999/xlink" xlink:type="simple" xlink:href="http://www.boldsystems.org/index.php/Public_RecordView?processid=MNGN072-24" ext-link-type="uri">MNGN072-24</ext-link>
              </td><td rowspan="1" colspan="1">
                <ext-link xmlns:xlink="http://www.w3.org/1999/xlink" xlink:type="simple" xlink:href="http://boldsystems.org/index.php/Public_BarcodeCluster?clusteruri=BOLD:AEB0147" ext-link-type="uri">BOLD:AEB0147</ext-link>
              </td><td rowspan="1" colspan="1">
                <ext-link xmlns:xlink="http://www.w3.org/1999/xlink" xlink:type="simple" xlink:href="PQ734397" ext-link-type="gen">PQ734397</ext-link>
              </td><td rowspan="1" colspan="1">KM23-74</td></tr><tr><td rowspan="1" colspan="1">DSB_7891</td><td rowspan="1" colspan="1"/><td rowspan="1" colspan="1">undetermined</td><td rowspan="1" colspan="1">undetermined</td><td rowspan="1" colspan="1">
                <abbrev xmlns:xlink="http://www.w3.org/1999/xlink" content-type="institution" xlink:title="Deutsches Zentrum für Marine Biodiversitätsforschung" id="ABBRID0EJUBG" xlink:type="simple">DZMB</abbrev>
              </td><td rowspan="1" colspan="1"/><td rowspan="1" colspan="1">
                <ext-link xmlns:xlink="http://www.w3.org/1999/xlink" xlink:type="simple" xlink:href="http://www.boldsystems.org/index.php/Public_RecordView?processid=MNGN082-24" ext-link-type="uri">MNGN082-24</ext-link>
              </td><td rowspan="1" colspan="1">
                <ext-link xmlns:xlink="http://www.w3.org/1999/xlink" xlink:type="simple" xlink:href="http://boldsystems.org/index.php/Public_BarcodeCluster?clusteruri=BOLD:AEB0147" ext-link-type="uri">BOLD:AEB0147</ext-link>
              </td><td rowspan="1" colspan="1">
                <ext-link xmlns:xlink="http://www.w3.org/1999/xlink" xlink:type="simple" xlink:href="PQ734783" ext-link-type="gen">PQ734783</ext-link>
              </td><td rowspan="1" colspan="1">KM23-79</td></tr><tr><td rowspan="1" colspan="1">DSB_8327</td><td rowspan="1" colspan="1"/><td rowspan="1" colspan="1">undetermined</td><td rowspan="1" colspan="1">undetermined</td><td rowspan="1" colspan="1">
                <abbrev xmlns:xlink="http://www.w3.org/1999/xlink" content-type="institution" xlink:title="Deutsches Zentrum für Marine Biodiversitätsforschung" id="ABBRID0EAWBG" xlink:type="simple">DZMB</abbrev>
              </td><td rowspan="1" colspan="1"/><td rowspan="1" colspan="1">
                <ext-link xmlns:xlink="http://www.w3.org/1999/xlink" xlink:type="simple" xlink:href="http://www.boldsystems.org/index.php/Public_RecordView?processid=MNGN508-24" ext-link-type="uri">MNGN508-24</ext-link>
              </td><td rowspan="1" colspan="1">
                <ext-link xmlns:xlink="http://www.w3.org/1999/xlink" xlink:type="simple" xlink:href="http://boldsystems.org/index.php/Public_BarcodeCluster?clusteruri=BOLD:AEB0147" ext-link-type="uri">BOLD:AEB0147</ext-link>
              </td><td rowspan="1" colspan="1">
                <ext-link xmlns:xlink="http://www.w3.org/1999/xlink" xlink:type="simple" xlink:href="PQ734309" ext-link-type="gen">PQ734309</ext-link>
              </td><td rowspan="1" colspan="1">KM23-93</td></tr><tr><td rowspan="1" colspan="1">DSB_8337</td><td rowspan="1" colspan="1"/><td rowspan="1" colspan="1">undetermined</td><td rowspan="1" colspan="1">undetermined</td><td rowspan="1" colspan="1">
                <abbrev xmlns:xlink="http://www.w3.org/1999/xlink" content-type="institution" xlink:title="Deutsches Zentrum für Marine Biodiversitätsforschung" id="ABBRID0EXXBG" xlink:type="simple">DZMB</abbrev>
              </td><td rowspan="1" colspan="1"/><td rowspan="1" colspan="1">
                <ext-link xmlns:xlink="http://www.w3.org/1999/xlink" xlink:type="simple" xlink:href="http://www.boldsystems.org/index.php/Public_RecordView?processid=MNGN518-24" ext-link-type="uri">MNGN518-24</ext-link>
              </td><td rowspan="1" colspan="1">
                <ext-link xmlns:xlink="http://www.w3.org/1999/xlink" xlink:type="simple" xlink:href="http://boldsystems.org/index.php/Public_BarcodeCluster?clusteruri=BOLD:AEB0147" ext-link-type="uri">BOLD:AEB0147</ext-link>
              </td><td rowspan="1" colspan="1">
                <ext-link xmlns:xlink="http://www.w3.org/1999/xlink" xlink:type="simple" xlink:href="PQ734574" ext-link-type="gen">PQ734574</ext-link>
              </td><td rowspan="1" colspan="1">KM23-93</td></tr><tr><td rowspan="1" colspan="10"><bold><italic><tp:taxon-name>
                      <tp:taxon-name-part taxon-name-part-type="genus" reg="Rhachotropis">Rhachotropis</tp:taxon-name-part> <tp:taxon-name-part taxon-name-part-type="species" reg="laure">laure</tp:taxon-name-part></tp:taxon-name></italic> sp. nov</bold>.</td></tr><tr><td rowspan="1" colspan="1">DSB_3655</td><td rowspan="1" colspan="1">holotype</td><td rowspan="1" colspan="1">female</td><td rowspan="1" colspan="1">10.5</td><td rowspan="1" colspan="1">
                <abbrev xmlns:xlink="http://www.w3.org/1999/xlink" content-type="institution" xlink:title="Deutsches Zentrum für Marine Biodiversitätsforschung" id="ABBRID0EE1BG" xlink:type="simple">DZMB</abbrev>
              </td><td rowspan="1" colspan="1"><abbrev xmlns:xlink="http://www.w3.org/1999/xlink" content-type="institution" xlink:title="Senckenberg Museum (Frankfurt, Germany)" id="ABBRID0EN1BG" xlink:type="simple">SMF</abbrev> 62819</td><td rowspan="1" colspan="1">
                <ext-link xmlns:xlink="http://www.w3.org/1999/xlink" xlink:type="simple" xlink:href="http://www.boldsystems.org/index.php/Public_RecordView?processid=CCZ2663-19" ext-link-type="uri">CCZ2663-19</ext-link>
              </td><td rowspan="1" colspan="1">
                <ext-link xmlns:xlink="http://www.w3.org/1999/xlink" xlink:type="simple" xlink:href="http://boldsystems.org/index.php/Public_BarcodeCluster?clusteruri=BOLD:AEB2577" ext-link-type="uri">BOLD:AEB2577</ext-link>
              </td><td rowspan="1" colspan="1">
                <ext-link xmlns:xlink="http://www.w3.org/1999/xlink" xlink:type="simple" xlink:href="PQ734767" ext-link-type="gen">PQ734767</ext-link>
              </td><td rowspan="1" colspan="1">Ma 16-28</td></tr><tr><td rowspan="1" colspan="1">DSB_3552</td><td rowspan="1" colspan="1">paratype</td><td rowspan="1" colspan="1">female</td><td rowspan="1" colspan="1">10</td><td rowspan="1" colspan="1">
                <abbrev xmlns:xlink="http://www.w3.org/1999/xlink" content-type="institution" xlink:title="Deutsches Zentrum für Marine Biodiversitätsforschung" id="ABBRID0EB3BG" xlink:type="simple">DZMB</abbrev>
              </td><td rowspan="1" colspan="1"><abbrev xmlns:xlink="http://www.w3.org/1999/xlink" content-type="institution" xlink:title="Senckenberg Museum (Frankfurt, Germany)" id="ABBRID0EK3BG" xlink:type="simple">SMF</abbrev> 62820</td><td rowspan="1" colspan="1">
                <ext-link xmlns:xlink="http://www.w3.org/1999/xlink" xlink:type="simple" xlink:href="http://www.boldsystems.org/index.php/Public_RecordView?processid=CCZ2755-19" ext-link-type="uri">CCZ2755-19</ext-link>
              </td><td rowspan="1" colspan="1">
                <ext-link xmlns:xlink="http://www.w3.org/1999/xlink" xlink:type="simple" xlink:href="http://boldsystems.org/index.php/Public_BarcodeCluster?clusteruri=BOLD:AEB2577" ext-link-type="uri">BOLD:AEB2577</ext-link>
              </td><td rowspan="1" colspan="1">
                <ext-link xmlns:xlink="http://www.w3.org/1999/xlink" xlink:type="simple" xlink:href="PQ734754" ext-link-type="gen">PQ734754</ext-link>
              </td><td rowspan="1" colspan="1">SO 262-155</td></tr><tr><td rowspan="1" colspan="1">DSB_3553</td><td rowspan="1" colspan="1">non type collection</td><td rowspan="1" colspan="1">female</td><td rowspan="1" colspan="1">undetermined</td><td rowspan="1" colspan="1">
                <abbrev xmlns:xlink="http://www.w3.org/1999/xlink" content-type="institution" xlink:title="Deutsches Zentrum für Marine Biodiversitätsforschung" id="ABBRID0E54BG" xlink:type="simple">DZMB</abbrev>
              </td><td rowspan="1" colspan="1"/><td rowspan="1" colspan="1">
                <ext-link xmlns:xlink="http://www.w3.org/1999/xlink" xlink:type="simple" xlink:href="http://www.boldsystems.org/index.php/Public_RecordView?processid=CCZ2756-19" ext-link-type="uri">CCZ2756-19</ext-link>
              </td><td rowspan="1" colspan="1">
                <ext-link xmlns:xlink="http://www.w3.org/1999/xlink" xlink:type="simple" xlink:href="http://boldsystems.org/index.php/Public_BarcodeCluster?clusteruri=BOLD:AEB2577" ext-link-type="uri">BOLD:AEB2577</ext-link>
              </td><td rowspan="1" colspan="1">
                <ext-link xmlns:xlink="http://www.w3.org/1999/xlink" xlink:type="simple" xlink:href="PQ734430" ext-link-type="gen">PQ734430</ext-link>
              </td><td rowspan="1" colspan="1">SO 262-155</td></tr><tr><td rowspan="1" colspan="1">DSB_3557</td><td rowspan="1" colspan="1">non type collection</td><td rowspan="1" colspan="1">undetermined</td><td rowspan="1" colspan="1">undetermined</td><td rowspan="1" colspan="1">
                <abbrev xmlns:xlink="http://www.w3.org/1999/xlink" content-type="institution" xlink:title="Deutsches Zentrum für Marine Biodiversitätsforschung" id="ABBRID0EV6BG" xlink:type="simple">DZMB</abbrev>
              </td><td rowspan="1" colspan="1"/><td rowspan="1" colspan="1">
                <ext-link xmlns:xlink="http://www.w3.org/1999/xlink" xlink:type="simple" xlink:href="http://www.boldsystems.org/index.php/Public_RecordView?processid=CCZ2760-19" ext-link-type="uri">CCZ2760-19</ext-link>
              </td><td rowspan="1" colspan="1">
                <ext-link xmlns:xlink="http://www.w3.org/1999/xlink" xlink:type="simple" xlink:href="http://boldsystems.org/index.php/Public_BarcodeCluster?clusteruri=BOLD:AEB2577" ext-link-type="uri">BOLD:AEB2577</ext-link>
              </td><td rowspan="1" colspan="1">
                <ext-link xmlns:xlink="http://www.w3.org/1999/xlink" xlink:type="simple" xlink:href="PQ734414" ext-link-type="gen">PQ734414</ext-link>
              </td><td rowspan="1" colspan="1">SO 262-155</td></tr><tr><td rowspan="1" colspan="1">DSB_3568</td><td rowspan="1" colspan="1">non type collection</td><td rowspan="1" colspan="1">female</td><td rowspan="1" colspan="1">undetermined</td><td rowspan="1" colspan="1">
                <abbrev xmlns:xlink="http://www.w3.org/1999/xlink" content-type="institution" xlink:title="Deutsches Zentrum für Marine Biodiversitätsforschung" id="ABBRID0ENBAI" xlink:type="simple">DZMB</abbrev>
              </td><td rowspan="1" colspan="1"/><td rowspan="1" colspan="1">
                <ext-link xmlns:xlink="http://www.w3.org/1999/xlink" xlink:type="simple" xlink:href="http://www.boldsystems.org/index.php/Public_RecordView?processid=CCZ2771-19" ext-link-type="uri">CCZ2771-19</ext-link>
              </td><td rowspan="1" colspan="1">
                <ext-link xmlns:xlink="http://www.w3.org/1999/xlink" xlink:type="simple" xlink:href="http://boldsystems.org/index.php/Public_BarcodeCluster?clusteruri=BOLD:AEB2577" ext-link-type="uri">BOLD:AEB2577</ext-link>
              </td><td rowspan="1" colspan="1">
                <ext-link xmlns:xlink="http://www.w3.org/1999/xlink" xlink:type="simple" xlink:href="PQ734660" ext-link-type="gen">PQ734660</ext-link>
              </td><td rowspan="1" colspan="1">SO 262-67</td></tr><tr><td rowspan="1" colspan="1">DSB_3826</td><td rowspan="1" colspan="1">non type collection</td><td rowspan="1" colspan="1">female</td><td rowspan="1" colspan="1">undetermined</td><td rowspan="1" colspan="1">
                <abbrev xmlns:xlink="http://www.w3.org/1999/xlink" content-type="institution" xlink:title="Deutsches Zentrum für Marine Biodiversitätsforschung" id="ABBRID0EEDAI" xlink:type="simple">DZMB</abbrev>
              </td><td rowspan="1" colspan="1"/><td rowspan="1" colspan="1">
                <ext-link xmlns:xlink="http://www.w3.org/1999/xlink" xlink:type="simple" xlink:href="http://www.boldsystems.org/index.php/Public_RecordView?processid=CCZ2991-19" ext-link-type="uri">CCZ2991-19</ext-link>
              </td><td rowspan="1" colspan="1">
                <ext-link xmlns:xlink="http://www.w3.org/1999/xlink" xlink:type="simple" xlink:href="http://boldsystems.org/index.php/Public_BarcodeCluster?clusteruri=BOLD:AEB2577" ext-link-type="uri">BOLD:AEB2577</ext-link>
              </td><td rowspan="1" colspan="1">
                <ext-link xmlns:xlink="http://www.w3.org/1999/xlink" xlink:type="simple" xlink:href="PQ734661" ext-link-type="gen">PQ734661</ext-link>
              </td><td rowspan="1" colspan="1">AB2-EB13</td></tr><tr><td rowspan="1" colspan="1">DSB_7946</td><td rowspan="1" colspan="1">non type collection</td><td rowspan="1" colspan="1">undetermined</td><td rowspan="1" colspan="1">undetermined</td><td rowspan="1" colspan="1">
                <abbrev xmlns:xlink="http://www.w3.org/1999/xlink" content-type="institution" xlink:title="Deutsches Zentrum für Marine Biodiversitätsforschung" id="ABBRID0E2EAI" xlink:type="simple">DZMB</abbrev>
              </td><td rowspan="1" colspan="1"/><td rowspan="1" colspan="1">
                <ext-link xmlns:xlink="http://www.w3.org/1999/xlink" xlink:type="simple" xlink:href="http://www.boldsystems.org/index.php/Public_RecordView?processid=MNGN137-24" ext-link-type="uri">MNGN137-24</ext-link>
              </td><td rowspan="1" colspan="1">
                <ext-link xmlns:xlink="http://www.w3.org/1999/xlink" xlink:type="simple" xlink:href="http://boldsystems.org/index.php/Public_BarcodeCluster?clusteruri=BOLD:AEB2577" ext-link-type="uri">BOLD:AEB2577</ext-link>
              </td><td rowspan="1" colspan="1">
                <ext-link xmlns:xlink="http://www.w3.org/1999/xlink" xlink:type="simple" xlink:href="PQ734477" ext-link-type="gen">PQ734477</ext-link>
              </td><td rowspan="1" colspan="1">KM23-50</td></tr><tr><td rowspan="1" colspan="1">DSB_7948</td><td rowspan="1" colspan="1">non type collection</td><td rowspan="1" colspan="1">undetermined</td><td rowspan="1" colspan="1">undetermined</td><td rowspan="1" colspan="1">
                <abbrev xmlns:xlink="http://www.w3.org/1999/xlink" content-type="institution" xlink:title="Deutsches Zentrum für Marine Biodiversitätsforschung" id="ABBRID0ESGAI" xlink:type="simple">DZMB</abbrev>
              </td><td rowspan="1" colspan="1"/><td rowspan="1" colspan="1">
                <ext-link xmlns:xlink="http://www.w3.org/1999/xlink" xlink:type="simple" xlink:href="http://www.boldsystems.org/index.php/Public_RecordView?processid=MNGN139-24" ext-link-type="uri">MNGN139-24</ext-link>
              </td><td rowspan="1" colspan="1">
                <ext-link xmlns:xlink="http://www.w3.org/1999/xlink" xlink:type="simple" xlink:href="http://boldsystems.org/index.php/Public_BarcodeCluster?clusteruri=BOLD:AEB2577" ext-link-type="uri">BOLD:AEB2577</ext-link>
              </td><td rowspan="1" colspan="1">
                <ext-link xmlns:xlink="http://www.w3.org/1999/xlink" xlink:type="simple" xlink:href="PQ734375" ext-link-type="gen">PQ734375</ext-link>
              </td><td rowspan="1" colspan="1">KM23-50</td></tr><tr><td rowspan="1" colspan="1">DSB_8397</td><td rowspan="1" colspan="1">non type collection</td><td rowspan="1" colspan="1">undetermined</td><td rowspan="1" colspan="1">undetermined</td><td rowspan="1" colspan="1">
                <abbrev xmlns:xlink="http://www.w3.org/1999/xlink" content-type="institution" xlink:title="Deutsches Zentrum für Marine Biodiversitätsforschung" id="ABBRID0EJIAI" xlink:type="simple">DZMB</abbrev>
              </td><td rowspan="1" colspan="1"/><td rowspan="1" colspan="1">
                <ext-link xmlns:xlink="http://www.w3.org/1999/xlink" xlink:type="simple" xlink:href="http://www.boldsystems.org/index.php/Public_RecordView?processid=MNGN578-24" ext-link-type="uri">MNGN578-24</ext-link>
              </td><td rowspan="1" colspan="1">
                <ext-link xmlns:xlink="http://www.w3.org/1999/xlink" xlink:type="simple" xlink:href="http://boldsystems.org/index.php/Public_BarcodeCluster?clusteruri=BOLD:AEB2577" ext-link-type="uri">BOLD:AEB2577</ext-link>
              </td><td rowspan="1" colspan="1">
                <ext-link xmlns:xlink="http://www.w3.org/1999/xlink" xlink:type="simple" xlink:href="PQ734562" ext-link-type="gen">PQ734562</ext-link>
              </td><td rowspan="1" colspan="1">KM23-69</td></tr><tr><td rowspan="1" colspan="1">DSB_8398</td><td rowspan="1" colspan="1">non type collection</td><td rowspan="1" colspan="1">undetermined</td><td rowspan="1" colspan="1">undetermined</td><td rowspan="1" colspan="1">
                <abbrev xmlns:xlink="http://www.w3.org/1999/xlink" content-type="institution" xlink:title="Deutsches Zentrum für Marine Biodiversitätsforschung" id="ABBRID0EAKAI" xlink:type="simple">DZMB</abbrev>
              </td><td rowspan="1" colspan="1"/><td rowspan="1" colspan="1">
                <ext-link xmlns:xlink="http://www.w3.org/1999/xlink" xlink:type="simple" xlink:href="http://www.boldsystems.org/index.php/Public_RecordView?processid=MNGN579-24" ext-link-type="uri">MNGN579-24</ext-link>
              </td><td rowspan="1" colspan="1">
                <ext-link xmlns:xlink="http://www.w3.org/1999/xlink" xlink:type="simple" xlink:href="http://boldsystems.org/index.php/Public_BarcodeCluster?clusteruri=BOLD:AEB2577" ext-link-type="uri">BOLD:AEB2577</ext-link>
              </td><td rowspan="1" colspan="1">
                <ext-link xmlns:xlink="http://www.w3.org/1999/xlink" xlink:type="simple" xlink:href="PQ734726" ext-link-type="gen">PQ734726</ext-link>
              </td><td rowspan="1" colspan="1">KM23-69</td></tr><tr><td rowspan="1" colspan="1">DSB_8399</td><td rowspan="1" colspan="1">non type collection</td><td rowspan="1" colspan="1">undetermined</td><td rowspan="1" colspan="1">undetermined</td><td rowspan="1" colspan="1">
                <abbrev xmlns:xlink="http://www.w3.org/1999/xlink" content-type="institution" xlink:title="Deutsches Zentrum für Marine Biodiversitätsforschung" id="ABBRID0EXLAI" xlink:type="simple">DZMB</abbrev>
              </td><td rowspan="1" colspan="1"/><td rowspan="1" colspan="1">
                <ext-link xmlns:xlink="http://www.w3.org/1999/xlink" xlink:type="simple" xlink:href="http://www.boldsystems.org/index.php/Public_RecordView?processid=MNGN580-24" ext-link-type="uri">MNGN580-24</ext-link>
              </td><td rowspan="1" colspan="1">
                <ext-link xmlns:xlink="http://www.w3.org/1999/xlink" xlink:type="simple" xlink:href="http://boldsystems.org/index.php/Public_BarcodeCluster?clusteruri=BOLD:AEB2577" ext-link-type="uri">BOLD:AEB2577</ext-link>
              </td><td rowspan="1" colspan="1">
                <ext-link xmlns:xlink="http://www.w3.org/1999/xlink" xlink:type="simple" xlink:href="PQ734755" ext-link-type="gen">PQ734755</ext-link>
              </td><td rowspan="1" colspan="1">KM23-69</td></tr><tr><td rowspan="1" colspan="1">DSB_8352</td><td rowspan="1" colspan="1">non type collection</td><td rowspan="1" colspan="1">undetermined</td><td rowspan="1" colspan="1">undetermined</td><td rowspan="1" colspan="1">
                <abbrev xmlns:xlink="http://www.w3.org/1999/xlink" content-type="institution" xlink:title="Deutsches Zentrum für Marine Biodiversitätsforschung" id="ABBRID0EONAI" xlink:type="simple">DZMB</abbrev>
              </td><td rowspan="1" colspan="1"/><td rowspan="1" colspan="1">
                <ext-link xmlns:xlink="http://www.w3.org/1999/xlink" xlink:type="simple" xlink:href="http://www.boldsystems.org/index.php/Public_RecordView?processid=MNGN533-24" ext-link-type="uri">MNGN533-24</ext-link>
              </td><td rowspan="1" colspan="1">
                <ext-link xmlns:xlink="http://www.w3.org/1999/xlink" xlink:type="simple" xlink:href="http://boldsystems.org/index.php/Public_BarcodeCluster?clusteruri=BOLD:AEB2577" ext-link-type="uri">BOLD:AEB2577</ext-link>
              </td><td rowspan="1" colspan="1">
                <ext-link xmlns:xlink="http://www.w3.org/1999/xlink" xlink:type="simple" xlink:href="PQ734320" ext-link-type="gen">PQ734320</ext-link>
              </td><td rowspan="1" colspan="1">KM23-49</td></tr></tbody></table></table-wrap></tp:treatment-sec><ref-list><ref id="B33"><mixed-citation xmlns:xlink="http://www.w3.org/1999/xlink" xlink:type="simple">Pleijel F, Jondelius U, Norlinder E, Nygren A, Oxelman B, Schander C, Sundberg P, Thollesson M (2008) Phylogenies without roots? A plea for the use of vouchers in molecular phylogenetic studies. Molecular Phylogenetics and Evolution 48(1): 369–371. <ext-link xlink:type="simple" xlink:href="10.1016/j.ympev.2008.03.024" ext-link-type="doi">https://doi.org/10.1016/j.ympev.2008.03.024</ext-link></mixed-citation></ref></ref-list></tp:taxon-treatment>
