# Supplementary material for: Eusiridae (Crustacea, Amphipoda) of the Clarion-Clipperton Zone in the abyssal east Pacific with descriptions of five new species
Source: Zookeys. 2026 Mar 24;1274:35–77. doi: 10.3897/zookeys.1274.140610 (PMC13040245; doi:10.3897/zookeys.1274.140610)
Supplement: XML Treatment for Cleonardo compassionate [file zookeys.1274.140610-treatment3.xml]

<!DOCTYPE tp:taxon-treatment
  PUBLIC "-//TaxonX//DTD Taxonomic Treatment Publishing DTD v0 20100105//EN" "tax-treatment-NSO.dtd">
<tp:taxon-treatment xmlns:tp="http://www.plazi.org/taxpub"><tp:treatment-meta><kwd-group><label>Taxon classification</label><kwd>
                <named-content content-type="kingdom">Animalia</named-content>
              </kwd><kwd>
                <named-content content-type="order">Amphipoda</named-content>
              </kwd><kwd>
                <named-content content-type="family">Eusiridae</named-content>
              </kwd></kwd-group><mixed-citation publication-type="journal"><person-group><name><surname>Lörz</surname><given-names>Anne-Nina</given-names></name><name><surname>Engel</surname><given-names>Laura</given-names></name><name><surname>Jereczek</surname><given-names>Halina</given-names></name><name><surname>Ćwierz</surname><given-names>Nikodem</given-names></name><name><surname>Jażdżewska</surname><given-names>Anna M.</given-names></name></person-group><article-title><tp:taxon-name>
            <tp:taxon-name-part taxon-name-part-type="family" reg="Eusiridae">Eusiridae</tp:taxon-name-part>
          </tp:taxon-name> (<tp:taxon-name><tp:taxon-name-part taxon-name-part-type="subphylum" reg="Crustacea">Crustacea</tp:taxon-name-part></tp:taxon-name>, <tp:taxon-name><tp:taxon-name-part taxon-name-part-type="order" reg="Amphipoda">Amphipoda</tp:taxon-name-part></tp:taxon-name>) of the Clarion-Clipperton Zone in the abyssal east Pacific with descriptions of five new species</article-title><source>Zookeys</source><day>24</day><month>03</month><year>2026</year><volume>1274</volume><fpage>35</fpage><lpage>77</lpage><pub-id pub-id-type="doi">10.3897/zookeys.1274.140610</pub-id></mixed-citation></tp:treatment-meta><tp:nomenclature><tp:taxon-name><object-id xmlns:xlink="http://www.w3.org/1999/xlink" content-type="arpha" xlink:type="simple">74BB3C18-7CA8-59B0-9B59-46A46756B7D9</object-id>
              <tp:taxon-name-part taxon-name-part-type="genus" reg="Cleonardo">Cleonardo</tp:taxon-name-part>
              <tp:taxon-name-part taxon-name-part-type="species" reg="compassionate">compassionate</tp:taxon-name-part>
              <object-id xmlns:xlink="http://www.w3.org/1999/xlink" content-type="zoobank" xlink:type="simple">https://zoobank.org/13C58B3A-50FB-4367-A7E6-71204EF49409</object-id>
            </tp:taxon-name><tp:taxon-status xmlns:xlink="http://www.w3.org/1999/xlink" xlink:type="simple">sp. nov.</tp:taxon-status><xref ref-type="fig" rid="F5">Figs 5</xref><xref ref-type="fig" rid="F6">, 6</xref><xref ref-type="fig" rid="F7">, 7</xref><xref ref-type="fig" rid="F8">, 8</xref><xref ref-type="fig" rid="F9">, 9</xref><tp:nomenclature-citation-list><tp:nomenclature-citation><tp:taxon-name>
                  <tp:taxon-name-part taxon-name-part-type="family" reg="Eusiridae">Eusiridae</tp:taxon-name-part>
                </tp:taxon-name><comment> ADF7841: <xref ref-type="bibr" rid="B23">Jażdżewska and Mamos 2019</xref>: fig. 2A.</comment></tp:nomenclature-citation></tp:nomenclature-citation-list></tp:nomenclature><tp:treatment-sec sec-type="Type material" id="SECID0EDSBI"><title>Type material.</title><p><bold><italic>Holotype</italic></bold>: Pacific • mature female, 10 mm, <abbrev xmlns:xlink="http://www.w3.org/1999/xlink" content-type="institution" xlink:title="Senckenberg Museum (Frankfurt, Germany)" id="ABBRID0EOSBI" xlink:type="simple">SMF</abbrev> 62814, COI: <ext-link xmlns:xlink="http://www.w3.org/1999/xlink" xlink:type="simple" xlink:href="PQ734425" ext-link-type="gen">PQ734425</ext-link>, body remnants and one slide with appendages; Clarion-Clipperton Zone, <abbrev xmlns:xlink="http://www.w3.org/1999/xlink" xlink:title="Ocean Mineral Singapore Pte. Ltd." id="ABBRID0EYSBI" xlink:type="simple">OMS</abbrev> exploration contract area, R/V <italic>Thompson</italic>, ABYSSLINE-2, <abbrev xmlns:xlink="http://www.w3.org/1999/xlink" xlink:title="epibenthic sledge" id="ABBRID0E5SBI" xlink:type="simple">EBS</abbrev>, AB2-EB06, 01/03/2015, <named-content xmlns:xlink="http://www.w3.org/1999/xlink" content-type="dwc:verbatimCoordinates" xlink:type="simple"><named-content content-type="geo-json" specific-use="{&#34;type&#34;:&#34;Point&#34;,&#34;coordinates&#34;:[-117.019222,12.018072]}" id="NCID0EFTBI" xlink:type="simple">12°15.06'N, 117°19.2'W</named-content></named-content>, 4137 m. <bold><italic>Paratype</italic></bold>: Pacific • mature male, 10 mm (urosome broken off), <abbrev xmlns:xlink="http://www.w3.org/1999/xlink" content-type="institution" xlink:title="Senckenberg Museum (Frankfurt, Germany)" id="ABBRID0ENTBI" xlink:type="simple">SMF</abbrev> 62815, COI: <ext-link xmlns:xlink="http://www.w3.org/1999/xlink" xlink:type="simple" xlink:href="PQ734442" ext-link-type="gen">PQ734442</ext-link>, Clarion-Clipperton Zone, <abbrev xmlns:xlink="http://www.w3.org/1999/xlink" xlink:title="Bundesanstalt für Geowissenschaften und Rohstoffe" id="ABBRID0EXTBI" xlink:type="simple">BGR</abbrev> exploration contract area, R/V <italic>Sonne</italic>, MANGAN 2018, <abbrev xmlns:xlink="http://www.w3.org/1999/xlink" xlink:title="epibenthic sledge" id="ABBRID0E4TBI" xlink:type="simple">EBS</abbrev>, SO 262-150, 07/05/2018, <named-content xmlns:xlink="http://www.w3.org/1999/xlink" content-type="dwc:verbatimCoordinates" xlink:type="simple"><named-content content-type="geo-json" specific-use="{&#34;type&#34;:&#34;Point&#34;,&#34;coordinates&#34;:[-116.017994,11.083336]}" id="NCID0EEUBI" xlink:type="simple">11°50.009'N, 116°14.780'W</named-content></named-content>–<named-content xmlns:xlink="http://www.w3.org/1999/xlink" content-type="dwc:verbatimCoordinates" xlink:type="simple"><named-content content-type="geo-json" specific-use="{&#34;type&#34;:&#34;Point&#34;,&#34;coordinates&#34;:[-116.017588,11.069438]}" id="NCID0EMUBI" xlink:type="simple">11°49.978'N, 116°13.316'W</named-content></named-content>, 4074–4095 m.</p></tp:treatment-sec><tp:treatment-sec sec-type="Additional material" id="SECID0ERUBI"><title>Additional material.</title><p>Pacific • Clarion-Clipperton Zone; <abbrev xmlns:xlink="http://www.w3.org/1999/xlink" xlink:title="Bundesanstalt für Geowissenschaften und Rohstoffe" id="ABBRID0EXUBI" xlink:type="simple">BGR</abbrev> exploration contract area, several stations • abyss adjacent to Kuril-Kamchatka Trench, one station (Table <xref ref-type="table" rid="T2">2</xref>).</p></tp:treatment-sec><tp:treatment-sec sec-type="Type locality" id="SECID0E6UBI"><title>Type locality.</title><p>Abyssal Pacific Ocean, Clarion-Clipperton Zone, <named-content xmlns:xlink="http://www.w3.org/1999/xlink" content-type="dwc:verbatimCoordinates" xlink:type="simple"><named-content content-type="geo-json" specific-use="{&#34;type&#34;:&#34;Point&#34;,&#34;coordinates&#34;:[-117.019222,12.018072]}" id="NCID0EIVBI" xlink:type="simple">12°15.06'N, 117°19.2'W</named-content></named-content>, 4137 m.</p></tp:treatment-sec><tp:treatment-sec sec-type="Description" id="SECID0ENVBI"><title>Description.</title><p><bold><italic>Body</italic></bold> (Figs <xref ref-type="fig" rid="F5">5</xref>, <xref ref-type="fig" rid="F6">6</xref>): dorsally smooth.</p><fig id="F5" position="float" orientation="portrait"><object-id xmlns:xlink="http://www.w3.org/1999/xlink" content-type="doi" xlink:type="simple">10.3897/zookeys.1274.140610.figure5</object-id><object-id xmlns:xlink="http://www.w3.org/1999/xlink" content-type="arpha" xlink:type="simple">EA3AD178-B188-5CC2-95A2-AC0ED9D4B258</object-id><label>Figure 5.</label><caption><p><italic><tp:taxon-name>
                      <tp:taxon-name-part taxon-name-part-type="genus" reg="Cleonardo">Cleonardo</tp:taxon-name-part> <tp:taxon-name-part taxon-name-part-type="species" reg="compassionate">compassionate</tp:taxon-name-part></tp:taxon-name></italic> sp. nov. dorsal and lateral habitus of holotype (female, 10 mm, <abbrev xmlns:xlink="http://www.w3.org/1999/xlink" content-type="institution" xlink:title="Senckenberg Museum (Frankfurt, Germany)" id="ABBRID0EUWBI" xlink:type="simple">SMF</abbrev> 62814). Scale bars: 1 mm.</p></caption><graphic xmlns:xlink="http://www.w3.org/1999/xlink" xlink:href="zookeys-1274-035_article-140610__-g005.jpg" id="oo_1568337.jpg" position="float" orientation="portrait" xlink:type="simple"><uri content-type="original_file" xlink:type="simple">https://binary.pensoft.net/fig/1568337</uri></graphic></fig><fig id="F6" position="float" orientation="portrait"><object-id xmlns:xlink="http://www.w3.org/1999/xlink" content-type="doi" xlink:type="simple">10.3897/zookeys.1274.140610.figure6</object-id><object-id xmlns:xlink="http://www.w3.org/1999/xlink" content-type="arpha" xlink:type="simple">21C6377F-7181-5DF7-9C4D-CA3C855ABB36</object-id><label>Figure 6.</label><caption><p><italic><tp:taxon-name>
                      <tp:taxon-name-part taxon-name-part-type="genus" reg="Cleonardo">Cleonardo</tp:taxon-name-part> <tp:taxon-name-part taxon-name-part-type="species" reg="compassionate">compassionate</tp:taxon-name-part></tp:taxon-name></italic> sp. nov. lateral habitus of paratype (male, 10 mm, <abbrev xmlns:xlink="http://www.w3.org/1999/xlink" content-type="institution" xlink:title="Senckenberg Museum (Frankfurt, Germany)" id="ABBRID0EPXBI" xlink:type="simple">SMF</abbrev> 62815). Scale bar: 1 mm.</p></caption><graphic xmlns:xlink="http://www.w3.org/1999/xlink" xlink:href="zookeys-1274-035_article-140610__-g006.jpg" id="oo_1568338.jpg" position="float" orientation="portrait" xlink:type="simple"><uri content-type="original_file" xlink:type="simple">https://binary.pensoft.net/fig/1568338</uri></graphic></fig><p><bold><italic>Head</italic></bold> (Figs <xref ref-type="fig" rid="F5">5</xref>, <xref ref-type="fig" rid="F6">6</xref>): rostrum slightly curved and 1/3 length of peduncle 1 of antenna 1; head lobes rounded, slightly produced.</p><p><bold><italic>Eyes</italic></bold> (Figs <xref ref-type="fig" rid="F5">5</xref>, <xref ref-type="fig" rid="F6">6</xref>): present, small, rounded, white in preserved specimen.</p><p><bold><italic>Antenna 1</italic></bold> (Fig. <xref ref-type="fig" rid="F7">7</xref>): ~ 1/2 body length, same length as antenna 2; article 1 of antenna 1 length 2× as long as broad and extended into a blunt point; article 2 thinner and longer than article 1 and ending in a dentate extension; simple and plumose setae on articles 1 and 2; article 3 short, but longer than first segment of flagellum; accessory flagellum uni-articulated, thin and as long as first article of flagellum; flagellum 69-articulated and longer than articles 1, 2, and 3 combined, articles of flagellum short except for first article which is as long as next four articles, and last six articles which are longer than previous articles, with the last one the longest; calceoli on posterior margin of flagellum, no calceoli on last six segments; short simple setae along flagellum.</p><fig id="F7" position="float" orientation="portrait"><object-id xmlns:xlink="http://www.w3.org/1999/xlink" content-type="doi" xlink:type="simple">10.3897/zookeys.1274.140610.figure7</object-id><object-id xmlns:xlink="http://www.w3.org/1999/xlink" content-type="arpha" xlink:type="simple">4C87CC63-63B6-5F23-830F-8D2773449B55</object-id><label>Figure 7.</label><caption><p><italic><tp:taxon-name>
                      <tp:taxon-name-part taxon-name-part-type="genus" reg="Cleonardo">Cleonardo</tp:taxon-name-part> <tp:taxon-name-part taxon-name-part-type="species" reg="compassionate">compassionate</tp:taxon-name-part></tp:taxon-name></italic> sp. nov. holotype, female, 10 mm, <abbrev xmlns:xlink="http://www.w3.org/1999/xlink" content-type="institution" xlink:title="Senckenberg Museum (Frankfurt, Germany)" id="ABBRID0ETZBI" xlink:type="simple">SMF</abbrev> 62814, Pacific, in maxilliped not all spines and setae are shown for clarity. Scale bars: 0.1 mm.</p></caption><graphic xmlns:xlink="http://www.w3.org/1999/xlink" xlink:href="zookeys-1274-035_article-140610__-g007.jpg" id="oo_1568339.jpg" position="float" orientation="portrait" xlink:type="simple"><uri content-type="original_file" xlink:type="simple">https://binary.pensoft.net/fig/1568339</uri></graphic></fig><p><bold><italic>Antenna 2</italic></bold> (Fig. <xref ref-type="fig" rid="F7">7</xref>): ~ 1/2 body length; articles 1–3 short, with plumose setae; article 3 length 1/5 of article 4; article 4 broader and slightly longer than article 5, both articles with simple and plumose setae as well as calceoli on posterior margin; flagellum 46-articulated, shorter than articles 4 and 5 combined; articles short except for first article which is as long as next four articles, and last three articles longer than previous ones; calceoli on posterior margin of flagellum, but no calceoli on last four articles; short setae on flagellum.</p><p><bold><italic>Mandibles</italic></bold> (Fig. <xref ref-type="fig" rid="F7">7</xref>): palp tri-articulated, article 1 length 1/3 of article 2; article 2 of left mandible with many short setae on outer margin; article 3 little shorter than article 2; article 3 with one strong pectinated setae on lateral side and at apex; articles 2 and 3 with long setae and additionally with few plumose setae on tip of article 3; right lacinia mobilis tridentate, incisor is one long tooth plate; mandible corpus with five dentated setae and one normal thin seta, left lacinia six-dentate, mandible corpus with row of four dentated setae and one thin normal one; molar tubercle of left mandible prominent with dozens of denticles, and carrying a small plumose setae at the lower corner; molar of right mandible missing.</p><p><bold><italic>Maxillae 1</italic></bold> (Fig. <xref ref-type="fig" rid="F7">7</xref>): inner lobe of right maxilla 1 missing; inner lobe of left maxilla 1 not reaching length of outer lobe with two plumose setae; outer lobe with 11 spine-teeth, first row with four spine-teeth of which three are six-dentate and one uni-dentate, second row with seven spine-teeth of which six are more than ten-dentate and one uni-dentate.</p><p><bold><italic>Maxillae 2</italic></bold> (Fig. <xref ref-type="fig" rid="F7">7</xref>): inner lobe broader and reaching length of outer; inner lobe with short smooth setae and plumose setae, additionally one stronger plumose seta; posterior and lower anterior margins with very thin setae; outer lobe with long simple setae on tip and long plumose ones on inner margin.</p><p><bold><italic>Maxilliped</italic></bold> (Fig. <xref ref-type="fig" rid="F7">7</xref>): inner lobes nearly reaching length of article 1 of palp with three teeth and thick plumose setae; outer lobes reaching 1/2 of article 2 of palp, with many strong setae along inner margin, setae on apex and posterior margin longer and plumose; palp four-articulated; article 1 length 1/2 of article 3; articles 2 and 3 with longer plumose setae; dactylus with seven strong setae.</p><p><bold><italic>Upper lip</italic></bold> (Fig. <xref ref-type="fig" rid="F7">7</xref>): entire, ventral margin broadly rounded, with fine setae.</p><p><bold><italic>Lower lip</italic></bold> (Fig. <xref ref-type="fig" rid="F7">7</xref>): broad, outer lobes with little incision.</p><p><bold>Pereon: <italic>Gnathopod 1</italic></bold> (Fig. <xref ref-type="fig" rid="F8">8</xref>): slightly smaller than gnathopod 2 but of a similar shape, both strongly subchelate; coxa approx. same size as following coxae, strongly widening distally, axe-shaped, anterior corner rounded, slightly produced, posterior corner rounded, little notch on posterior and anterior corner, surface of coxa with few small spines; basis long and elongated, with many plumose and smooth setae; merus with long plumose setae; carpal lobe broad, slightly produced, but not reaching palmar angle, carpal lobe with eight rows of ~ 8 plumose setae, the first row with only two smooth setae the other rows with eight plumose setae; subovate propodus with few setae on posterior margin and apex; palm with plumose setae, shorter smooth setae and seven spines; palmar angle with nine spines of different sizes (two of these are broken and seem to have been very long like in other <italic><tp:taxon-name><tp:taxon-name-part taxon-name-part-type="genus" reg="Cleonardo">Cleonardo</tp:taxon-name-part></tp:taxon-name></italic> species); dactylus with eight small spines.</p><fig id="F8" position="float" orientation="portrait"><object-id xmlns:xlink="http://www.w3.org/1999/xlink" content-type="doi" xlink:type="simple">10.3897/zookeys.1274.140610.figure8</object-id><object-id xmlns:xlink="http://www.w3.org/1999/xlink" content-type="arpha" xlink:type="simple">BFD578B0-6E33-5A4C-84D8-B9DB6E611740</object-id><label>Figure 8.</label><caption><p><italic><tp:taxon-name>
                      <tp:taxon-name-part taxon-name-part-type="genus" reg="Cleonardo">Cleonardo</tp:taxon-name-part> <tp:taxon-name-part taxon-name-part-type="species" reg="compassionate">compassionate</tp:taxon-name-part></tp:taxon-name></italic> sp. nov., holotype, female, 10 mm, <abbrev xmlns:xlink="http://www.w3.org/1999/xlink" content-type="institution" xlink:title="Senckenberg Museum (Frankfurt, Germany)" id="ABBRID0EM4BI" xlink:type="simple">SMF</abbrev> 62814, Pacific. Scale bars: 0.1 mm.</p></caption><graphic xmlns:xlink="http://www.w3.org/1999/xlink" xlink:href="zookeys-1274-035_article-140610__-g008.jpg" id="oo_1568340.jpg" position="float" orientation="portrait" xlink:type="simple"><uri content-type="original_file" xlink:type="simple">https://binary.pensoft.net/fig/1568340</uri></graphic></fig><p><bold><italic>Gnathopod 2</italic></bold> (Fig. <xref ref-type="fig" rid="F8">8</xref>): larger than gnathopod 1; coxa nearly rectangular, anteroproximal corner produced, anterodistal corner rounded, with one notch that carries one thin seta, posterior margin straight with one stronger spine on upper half, posterodistal corner with two notches, each carrying one seta, surface of coxa with small spines; basis longer and a bit wider than in gnathopod 1; carpal lobe is more elongated and nearly reaching palmar angle, with eight rows of setae, with the first row only consisting of one smooth seta, the other seven consisting of eight plumose setae; propodus more elongated and more egg-shaped, palm with seven strong spines and shorter smooth and plumose setae, palmar angle with ten strong spines; dactylus broken off.</p><p><bold><italic>Pereopod 3</italic></bold> (Fig. <xref ref-type="fig" rid="F9">9</xref>): coxa similar to coxa 2, with straight anterior and posterior margins and one little notch at anterodistal corner and two at posterodistal corner, with strong spine proximally on posterior margin, surface of coxa with many small spines; basis long and slender, with short setae on inner, and long setae on outer and inner margins; merus 2/3 length of basis, with long plumose setae and short smooth ones; next articles broken off.</p><fig id="F9" position="float" orientation="portrait"><object-id xmlns:xlink="http://www.w3.org/1999/xlink" content-type="doi" xlink:type="simple">10.3897/zookeys.1274.140610.figure9</object-id><object-id xmlns:xlink="http://www.w3.org/1999/xlink" content-type="arpha" xlink:type="simple">46F063E5-3255-5E5C-AA84-AAA6C3BA2961</object-id><label>Figure 9.</label><caption><p><italic><tp:taxon-name>
                      <tp:taxon-name-part taxon-name-part-type="genus" reg="Cleonardo">Cleonardo</tp:taxon-name-part> <tp:taxon-name-part taxon-name-part-type="species" reg="compassionate">compassionate</tp:taxon-name-part></tp:taxon-name></italic> sp. nov., holotype, female, 10 mm, <abbrev xmlns:xlink="http://www.w3.org/1999/xlink" content-type="institution" xlink:title="Senckenberg Museum (Frankfurt, Germany)" id="ABBRID0E45BI" xlink:type="simple">SMF</abbrev> 62814, Pacific, for pleopod not all setae are shown for clarity. Scale bars: 0.1 mm.</p></caption><graphic xmlns:xlink="http://www.w3.org/1999/xlink" xlink:href="zookeys-1274-035_article-140610__-g009.jpg" id="oo_1568341.jpg" position="float" orientation="portrait" xlink:type="simple"><uri content-type="original_file" xlink:type="simple">https://binary.pensoft.net/fig/1568341</uri></graphic></fig><p><bold><italic>Pereopod 4</italic></bold> (Fig. <xref ref-type="fig" rid="F9">9</xref>): coxa 4 anterior margin straight, rounded below, posterior margin excavated and more pointed, surface of coxa with many small spines; similar to pereopod 3; basis is slender and long, with many smooth and plumose setae; merus shorter than basis but with longer plumose setae; next articles broken off.</p><p><bold><italic>Pereopod 5</italic></bold> (Figs <xref ref-type="fig" rid="F5">5</xref>, <xref ref-type="fig" rid="F6">6</xref>): coxa 5: bilobed, with anterior lobe slightly shorter than posterior lobe; subsequent articles missing.</p><p><bold><italic>Pereopod 6</italic></bold> (Fig. <xref ref-type="fig" rid="F9">9</xref>): coxa 2× as broad as long, corners rounded, little notch on anterior margin; basis large and ovate, anterior margin serrated and with spines, surface of basis with spines and row of long setae, posterodistal corner produced along ischium; merus is damaged; carpus longer than propodus; dactylus longer than propodus, with setae along its margins and tip.</p><p><bold><italic>Pereopod 7</italic></bold> (Fig. <xref ref-type="fig" rid="F9">9</xref>): coxa anteriorly produced, nearly oval, corners rounded; similar to pereopod 6, but with slightly longer articles; basis large ovate, serrated on posterior margin, with little spines along the margins, surface of basis with row of long setae, posterodistal corner of basis drawn into lobe exceeding ischium; merus shorter than basis, with spines; carpus longer than propodus; dactylus longer than propodus, with setae along its margins and tip.</p><p><bold>Pleon: <italic>Epimeral plate 1</italic></bold> (Figs <xref ref-type="fig" rid="F5">5</xref>, <xref ref-type="fig" rid="F6">6</xref>): anterior and posterior margins rounded, ventral margin convex; plate with small spines.</p><p><bold><italic>Epimeral plate 2</italic></bold> (Figs <xref ref-type="fig" rid="F5">5</xref>, <xref ref-type="fig" rid="F6">6</xref>): anterior margin concave, anterodistal corner rounded and produced, posterior margin convex, posterodistal corner rectangular; plate with small spines.</p><p><bold><italic>Epimeral plate 3</italic></bold> (Figs <xref ref-type="fig" rid="F5">5</xref>, <xref ref-type="fig" rid="F6">6</xref>): anterior margin less concave, anterodistal corner rounded, posterior margin slightly rounded, posterodistal corner slightly acute; plate with small spines.</p><p><bold>Urosome: <italic>Urosomites 1–3</italic></bold> (Figs <xref ref-type="fig" rid="F5">5</xref>, <xref ref-type="fig" rid="F6">6</xref>): urosomite 1 longer than other two.</p><p><bold><italic>Uropod 1</italic></bold> (Fig. <xref ref-type="fig" rid="F8">8</xref>): lanceolate; peduncle longer than rami, dorsolateral and dorsomedial margins with eight and nine spines, respectively; inner ramus longer than outer; margins of rami and peduncle with spines on dorsolateral and dorsomedial margins with 11 and 15 spines, respectively; slightly shorter than telson.</p><p><bold><italic>Uropod 2</italic></bold> (Fig. <xref ref-type="fig" rid="F8">8</xref>): lanceolate; peduncle as long as outer ramus, with inner corner acute, dorsolateral and dorsomedial margins with four and nine spines, respectively; inner ramus longer than outer; dorsolateral and dorsomedial margins with 14 and 17 spines, respectively; barely exceeding telson.</p><p><bold><italic>Uropod 3</italic></bold> (Fig. <xref ref-type="fig" rid="F8">8</xref>): lanceolate; peduncle short, inner corner acute, dorsolateral and dorsomedial margins with four spines; inner ramus longer than outer dorsolateral and dorsomedial margins with eight and nine spines, respectively; barely exceeding telson.</p><p><bold><italic>Telson</italic></bold> (Fig. <xref ref-type="fig" rid="F9">9</xref>): deeply cleft, ~ 80%, narrowing distally, lobes slightly separating towards the tip.</p><p><bold><italic>Oostegite</italic></bold> (Fig. <xref ref-type="fig" rid="F9">9</xref>): slender and long; serrated and with long setae.</p></tp:treatment-sec><tp:treatment-sec sec-type="Remarks" id="SECID0EFECI"><title>Remarks.</title><p><italic><tp:taxon-name>
                  <tp:taxon-name-part taxon-name-part-type="genus" reg="Cleonardo">Cleonardo</tp:taxon-name-part> <tp:taxon-name-part taxon-name-part-type="species" reg="compassionate">compassionate</tp:taxon-name-part></tp:taxon-name></italic> sp. nov. shows the most similarity to <italic><tp:taxon-name><tp:taxon-name-part taxon-name-part-type="genus" reg="Cleonardo">Cleonardo</tp:taxon-name-part> <tp:taxon-name-part taxon-name-part-type="species" reg="daniela">daniela</tp:taxon-name-part></tp:taxon-name></italic> sp. nov., <italic><tp:taxon-name><tp:taxon-name-part taxon-name-part-type="genus" reg="Cleonardo">Cleonardo</tp:taxon-name-part> <tp:taxon-name-part taxon-name-part-type="species" reg="biscayensis">biscayensis</tp:taxon-name-part></tp:taxon-name></italic> Chevreux, 1908 and <italic><tp:taxon-name><tp:taxon-name-part taxon-name-part-type="genus" reg="Cleonardo">Cleonardo</tp:taxon-name-part> <tp:taxon-name-part taxon-name-part-type="species" reg="longipes">longipes</tp:taxon-name-part></tp:taxon-name></italic> Stebbing, 1888, but multiple differences are still present, as summarized in Table <xref ref-type="table" rid="T3">3</xref>.</p><p>Further differences to <italic><tp:taxon-name><tp:taxon-name-part taxon-name-part-type="genus" reg="Cleonardo">C.</tp:taxon-name-part> <tp:taxon-name-part taxon-name-part-type="species" reg="longipes">longipes</tp:taxon-name-part></tp:taxon-name></italic> are: eyes present (vs absent); antenna 1, same length as antenna 2 (vs antenna 1 shorter than 2), article 2 with lateral dentate extension (vs no lateral dentation), accessory flagellum thin and as long as first article of flagellum (vs accessory flagellum shorter), flagellum 69-articulated with first article of flagellum as long as the three following articles, articles of flagellum very thin (vs first article as long as five or six subsequent articles and not thin); antenna 2, articles 4 and 5 equal in length and both with calceoli on posterior margin (vs article 4 longer than article 5 and calceoli on anterior margin); mandible, palp article 1 longer, ~ 1/3 of article 2, article 3 shorter than article 2 (vs article 2 shorter); maxilliped, dactylus with 7 short strong setae (vs 10 setae); coxa 1, no spines on hind margin (vs one spine on hind margin); gnathopod 1, carpal lobe rounded and weakly produced (vs carpal lobe more elongated and nearly reaching palmar angle); gnathopod 2, carpal lobe more elongated than in gnathopod 1, but still quite short (vs carpal lobe similar as in gnathopod 1); pereopods 5–7, carpus longer than propodus, dactylus same length as propodus (vs dactylus 2/3 of length of propodus and carpus shorter than propodus); uropod 3 without plumose setae (vs with plumose setae). The differences between the new species and <italic><tp:taxon-name><tp:taxon-name-part taxon-name-part-type="genus" reg="Cleonardo">C.</tp:taxon-name-part> <tp:taxon-name-part taxon-name-part-type="species" reg="biscayensis">biscayensis</tp:taxon-name-part></tp:taxon-name></italic> are as follows: eyes present (vs absent); antenna 1, same length as antenna 2 (vs antenna 1 longer than 2); antenna 2 with calceoli on posterior margin (vs calceoli on anterior margin), flagellum shorter than articles 4 and 5 combined (vs flagellum much longer); mandible, palp article 1 longer, ~ 1/3 of article 2, article 3 shorter than article 2 (vs article 2 shorter than article 3); gnathopod 1, carpal lobe rounded and weakly produced (vs carpal lobe more elongated and nearly reaching palmar angle); pereopods 5–7, carpus longer than propodus, dactylus same length as propodus (vs carpus not longer than propodus); uropod 3 with both margins of both rami with multiple spines (vs uropod 3 with one additional strong spine on inner ramus).</p></tp:treatment-sec><tp:treatment-sec sec-type="Variation" id="SECID0EWGCI"><title>Variation.</title><p>This species shows sexual dimorphism. Antennae 1 and 2 in males are longer than in females, article 1 of antenna 1 has long rows of brush setae (vs no brush setae in female). Additionally, males have calceoli on flagellum (Figs <xref ref-type="fig" rid="F11">11</xref>, <xref ref-type="fig" rid="F12">12</xref>).</p><fig id="F10" position="float" orientation="portrait"><object-id xmlns:xlink="http://www.w3.org/1999/xlink" content-type="doi" xlink:type="simple">10.3897/zookeys.1274.140610.figure10</object-id><object-id xmlns:xlink="http://www.w3.org/1999/xlink" content-type="arpha" xlink:type="simple">6DD04F49-8A9F-51D4-A1BE-167CBE5A39AC</object-id><label>Figure 10.</label><caption><p><italic><tp:taxon-name>
                      <tp:taxon-name-part taxon-name-part-type="genus" reg="Cleonardo">Cleonardo</tp:taxon-name-part> <tp:taxon-name-part taxon-name-part-type="species" reg="compassionate">compassionate</tp:taxon-name-part></tp:taxon-name></italic> sp. nov., holotype, <abbrev xmlns:xlink="http://www.w3.org/1999/xlink" content-type="institution" xlink:title="Senckenberg Museum (Frankfurt, Germany)" id="ABBRID0EYHCI" xlink:type="simple">SMF</abbrev> 62814, coxa 1. Scale bar: 100 µm.</p></caption><graphic xmlns:xlink="http://www.w3.org/1999/xlink" xlink:href="zookeys-1274-035_article-140610__-g010.jpg" id="oo_1568342.jpg" position="float" orientation="portrait" xlink:type="simple"><uri content-type="original_file" xlink:type="simple">https://binary.pensoft.net/fig/1568342</uri></graphic></fig><fig id="F11" position="float" orientation="portrait"><object-id xmlns:xlink="http://www.w3.org/1999/xlink" content-type="doi" xlink:type="simple">10.3897/zookeys.1274.140610.figure11</object-id><object-id xmlns:xlink="http://www.w3.org/1999/xlink" content-type="arpha" xlink:type="simple">BDA756E1-4A71-5C47-8BCD-E427F32B5AA2</object-id><label>Figure 11.</label><caption><p><abbrev xmlns:xlink="http://www.w3.org/1999/xlink" xlink:title="confocal laser scanning microscope" id="ABBRID0EFICI" xlink:type="simple">CLSM</abbrev> image of bidentate extension of article 1 of antenna 1 in <italic><tp:taxon-name><tp:taxon-name-part taxon-name-part-type="genus" reg="Cleonardo">Cleonardo</tp:taxon-name-part> <tp:taxon-name-part taxon-name-part-type="species" reg="compassionate">compassionate</tp:taxon-name-part></tp:taxon-name></italic> sp. nov.: left image, holotype <abbrev xmlns:xlink="http://www.w3.org/1999/xlink" content-type="institution" xlink:title="Senckenberg Museum (Frankfurt, Germany)" id="ABBRID0EUICI" xlink:type="simple">SMF</abbrev> 62814, female without brush setae and broken extension of article 1; right image, paratype <abbrev xmlns:xlink="http://www.w3.org/1999/xlink" content-type="institution" xlink:title="Senckenberg Museum (Frankfurt, Germany)" id="ABBRID0EZICI" xlink:type="simple">SMF</abbrev> 62815, male with brush setae. Scale bars: 75 µm (left image); 100 µm (right image).</p></caption><graphic xmlns:xlink="http://www.w3.org/1999/xlink" xlink:href="zookeys-1274-035_article-140610__-g011.jpg" id="oo_1568343.jpg" position="float" orientation="portrait" xlink:type="simple"><uri content-type="original_file" xlink:type="simple">https://binary.pensoft.net/fig/1568343</uri></graphic></fig><fig id="F12" position="float" orientation="portrait"><object-id xmlns:xlink="http://www.w3.org/1999/xlink" content-type="doi" xlink:type="simple">10.3897/zookeys.1274.140610.figure12</object-id><object-id xmlns:xlink="http://www.w3.org/1999/xlink" content-type="arpha" xlink:type="simple">746FD692-4A79-58F8-9656-5E0CA93C13D2</object-id><label>Figure 12.</label><caption><p><abbrev xmlns:xlink="http://www.w3.org/1999/xlink" xlink:title="confocal laser scanning microscope" id="ABBRID0EGJCI" xlink:type="simple">CLSM</abbrev> image of dentate extension of article 2 of antenna 1 in <italic><tp:taxon-name><tp:taxon-name-part taxon-name-part-type="genus" reg="Cleonardo">Cleonardo</tp:taxon-name-part> <tp:taxon-name-part taxon-name-part-type="species" reg="daniela">daniela</tp:taxon-name-part></tp:taxon-name></italic> sp. nov. left image, holotype <abbrev xmlns:xlink="http://www.w3.org/1999/xlink" content-type="institution" xlink:title="Senckenberg Museum (Frankfurt, Germany)" id="ABBRID0EVJCI" xlink:type="simple">SMF</abbrev> 62810, male; and <italic><tp:taxon-name><tp:taxon-name-part taxon-name-part-type="genus" reg="Cleonardo">Cleonardo</tp:taxon-name-part> <tp:taxon-name-part taxon-name-part-type="species" reg="compassionate">compassionate</tp:taxon-name-part></tp:taxon-name></italic> sp. nov. right image, holotype <abbrev xmlns:xlink="http://www.w3.org/1999/xlink" content-type="institution" xlink:title="Senckenberg Museum (Frankfurt, Germany)" id="ABBRID0EFKCI" xlink:type="simple">SMF</abbrev> 62814, female. Scale bars: 100 µm (left image); 75 µm (right image).</p></caption><graphic xmlns:xlink="http://www.w3.org/1999/xlink" xlink:href="zookeys-1274-035_article-140610__-g012.jpg" id="oo_1568344.jpg" position="float" orientation="portrait" xlink:type="simple"><uri content-type="original_file" xlink:type="simple">https://binary.pensoft.net/fig/1568344</uri></graphic></fig></tp:treatment-sec><tp:treatment-sec sec-type="Etymology" id="SECID0EMKCI"><title>Etymology.</title><p>The name ‘<italic>compassionate</italic>’ is used as a noun in apposition, defined as the feeling that arises when you are confronted with another’s suffering and feel motivated to relieve that suffering.</p></tp:treatment-sec><tp:treatment-sec sec-type="Distribution" id="SECID0EUKCI"><title>Distribution.</title><p>Abyssal Pacific Ocean, Clarion-Clipperton Zone in 4074–4352 m depth and Northwest Pacific Ocean, Kuril-Kamchatka Trench area in 5222–5223 m.</p></tp:treatment-sec><tp:treatment-sec sec-type="Molecular identification" id="SECID0EZKCI"><title>Molecular identification.</title><p>Following the definition given by <xref ref-type="bibr" rid="B33">Pleijel et al. (2008)</xref>, the sequence of the holotype male of <italic><tp:taxon-name><tp:taxon-name-part taxon-name-part-type="genus" reg="Cleonardo">Cleonardo</tp:taxon-name-part> <tp:taxon-name-part taxon-name-part-type="species" reg="compassionate">compassionate</tp:taxon-name-part></tp:taxon-name></italic> sp. nov. (<abbrev xmlns:xlink="http://www.w3.org/1999/xlink" content-type="institution" xlink:title="Senckenberg Museum (Frankfurt, Germany)" id="ABBRID0EOLCI" xlink:type="simple">SMF</abbrev> 62814, GenBank accession number <ext-link xmlns:xlink="http://www.w3.org/1999/xlink" xlink:type="simple" xlink:href="PQ734425" ext-link-type="gen">PQ734425</ext-link>) is designed as a hologenophore of all obtained sequences. The sequences of the paratypes and additional individuals of the species are also available in GenBank (Table <xref ref-type="table" rid="T2">2</xref>). Furthermore, the species has received a Barcode Index Number from Barcode of Life Data Systems: <ext-link xmlns:xlink="http://www.w3.org/1999/xlink" xlink:type="simple" xlink:href="http://boldsystems.org/index.php/Public_BarcodeCluster?clusteruri=BOLD:ADF7841" ext-link-type="uri">BOLD:ADF7841</ext-link> (<ext-link xmlns:xlink="http://www.w3.org/1999/xlink" xlink:type="simple" xlink:href="http://boldsystems.org/index.php/Public_BarcodeCluster?clusteruri=BOLD:ADF7841" ext-link-type="uri">https://doi.org/10.5883/BOLD:ADF7841</ext-link>).</p></tp:treatment-sec><tp:treatment-sec><!--Section generated to contain objects referenced in tp:taxon-treatment.--><table-wrap id="T2" position="float" orientation="portrait"><label>Table 2.</label><caption><p>Summary of the material used in the present study. BOLD – Barcode of Life Data Systems, <abbrev xmlns:xlink="http://www.w3.org/1999/xlink" xlink:title="Barcode Index Number" id="ABBRID0EYOAE" xlink:type="simple">BIN</abbrev> – Barcode Index Number, <abbrev xmlns:xlink="http://www.w3.org/1999/xlink" content-type="institution" xlink:title="Deutsches Zentrum für Marine Biodiversitätsforschung" id="ABBRID0E3OAE" xlink:type="simple">DZMB</abbrev> – Deutsches Zentrum für Marine Biodiversitätsforschung, Wilhelmshaven, Germany, <abbrev xmlns:xlink="http://www.w3.org/1999/xlink" content-type="institution" xlink:title="Senckenberg Museum (Frankfurt, Germany)" id="ABBRID0EBPAE" xlink:type="simple">SMF</abbrev> – Senckenberg Museum Frankfurt, Germany, <abbrev xmlns:xlink="http://www.w3.org/1999/xlink" xlink:title="upper lip" id="ABBRID0EGPAE" xlink:type="simple">UL</abbrev> – University of Lodz, Poland.</p></caption><table><tbody><tr><th rowspan="1" colspan="1">
                <bold>Sample ID</bold>
              </th><th rowspan="1" colspan="1">
                <bold>Type status</bold>
              </th><th rowspan="1" colspan="1">
                <bold>Sex</bold>
              </th><th rowspan="1" colspan="1">
                <bold>Size [mm]</bold>
              </th><th rowspan="1" colspan="1">
                <bold>Institution depository</bold>
              </th><th rowspan="1" colspan="1">
                <bold>Museum code</bold>
              </th><th rowspan="1" colspan="1">
                <bold>BOLD process ID</bold>
              </th><th rowspan="1" colspan="1">
                <bold>
                  <abbrev xmlns:xlink="http://www.w3.org/1999/xlink" xlink:title="Barcode Index Number" id="ABBRID0E4QAE" xlink:type="simple">BIN</abbrev>
                </bold>
              </th><th rowspan="1" colspan="1">
                <bold>GenBank COI acc. number</bold>
              </th><th rowspan="1" colspan="1">
                <bold>Site code</bold>
              </th></tr><tr><td rowspan="1" colspan="10"><bold><italic><tp:taxon-name>
                      <tp:taxon-name-part taxon-name-part-type="genus" reg="Cleonardo">Cleonardo</tp:taxon-name-part> <tp:taxon-name-part taxon-name-part-type="species" reg="compassionate">compassionate</tp:taxon-name-part></tp:taxon-name></italic> sp. nov</bold>.</td></tr><tr><td rowspan="1" colspan="1">DSB_3776</td><td rowspan="1" colspan="1">holotype</td><td rowspan="1" colspan="1">mature female</td><td rowspan="1" colspan="1">10</td><td rowspan="1" colspan="1">
                <abbrev xmlns:xlink="http://www.w3.org/1999/xlink" content-type="institution" xlink:title="Senckenberg Museum (Frankfurt, Germany)" id="ABBRID0EVSAE" xlink:type="simple">SMF</abbrev>
              </td><td rowspan="1" colspan="1"><abbrev xmlns:xlink="http://www.w3.org/1999/xlink" content-type="institution" xlink:title="Senckenberg Museum (Frankfurt, Germany)" id="ABBRID0E5SAE" xlink:type="simple">SMF</abbrev> 62814</td><td rowspan="1" colspan="1">
                <ext-link xmlns:xlink="http://www.w3.org/1999/xlink" xlink:type="simple" xlink:href="http://www.boldsystems.org/index.php/Public_RecordView?processid=CCZ2941-19" ext-link-type="uri">CCZ2941-19</ext-link>
              </td><td rowspan="1" colspan="1">
                <ext-link xmlns:xlink="http://www.w3.org/1999/xlink" xlink:type="simple" xlink:href="http://boldsystems.org/index.php/Public_BarcodeCluster?clusteruri=BOLD:ADF7841" ext-link-type="uri">BOLD:ADF7841</ext-link>
              </td><td rowspan="1" colspan="1">
                <ext-link xmlns:xlink="http://www.w3.org/1999/xlink" xlink:type="simple" xlink:href="PQ734425" ext-link-type="gen">PQ734425</ext-link>
              </td><td rowspan="1" colspan="1">AB2-EB06</td></tr><tr><td rowspan="1" colspan="1">DSB_3640</td><td rowspan="1" colspan="1">paratype</td><td rowspan="1" colspan="1">mature male</td><td rowspan="1" colspan="1">10</td><td rowspan="1" colspan="1">
                <abbrev xmlns:xlink="http://www.w3.org/1999/xlink" content-type="institution" xlink:title="Senckenberg Museum (Frankfurt, Germany)" id="ABBRID0ESUAE" xlink:type="simple">SMF</abbrev>
              </td><td rowspan="1" colspan="1"><abbrev xmlns:xlink="http://www.w3.org/1999/xlink" content-type="institution" xlink:title="Senckenberg Museum (Frankfurt, Germany)" id="ABBRID0E2UAE" xlink:type="simple">SMF</abbrev> 62815</td><td rowspan="1" colspan="1">
                <ext-link xmlns:xlink="http://www.w3.org/1999/xlink" xlink:type="simple" xlink:href="http://www.boldsystems.org/index.php/Public_RecordView?processid=CCZ2843-19" ext-link-type="uri">CCZ2843-19</ext-link>
              </td><td rowspan="1" colspan="1">
                <ext-link xmlns:xlink="http://www.w3.org/1999/xlink" xlink:type="simple" xlink:href="http://boldsystems.org/index.php/Public_BarcodeCluster?clusteruri=BOLD:ADF7841" ext-link-type="uri">BOLD:ADF7841</ext-link>
              </td><td rowspan="1" colspan="1">
                <ext-link xmlns:xlink="http://www.w3.org/1999/xlink" xlink:type="simple" xlink:href="PQ734442" ext-link-type="gen">PQ734442</ext-link>
              </td><td rowspan="1" colspan="1">SO 262-150</td></tr><tr><td rowspan="1" colspan="1">DSB_3555</td><td rowspan="1" colspan="1">non type collection</td><td rowspan="1" colspan="1">juvenile</td><td rowspan="1" colspan="1">3.5</td><td rowspan="1" colspan="1">
                <abbrev xmlns:xlink="http://www.w3.org/1999/xlink" content-type="institution" xlink:title="Deutsches Zentrum für Marine Biodiversitätsforschung" id="ABBRID0EPWAE" xlink:type="simple">DZMB</abbrev>
              </td><td rowspan="1" colspan="1"/><td rowspan="1" colspan="1">
                <ext-link xmlns:xlink="http://www.w3.org/1999/xlink" xlink:type="simple" xlink:href="http://www.boldsystems.org/index.php/Public_RecordView?processid=CCZ2758-19" ext-link-type="uri">CCZ2758-19</ext-link>
              </td><td rowspan="1" colspan="1">
                <ext-link xmlns:xlink="http://www.w3.org/1999/xlink" xlink:type="simple" xlink:href="http://boldsystems.org/index.php/Public_BarcodeCluster?clusteruri=BOLD:ADF7841" ext-link-type="uri">BOLD:ADF7841</ext-link>
              </td><td rowspan="1" colspan="1">
                <ext-link xmlns:xlink="http://www.w3.org/1999/xlink" xlink:type="simple" xlink:href="PQ734478" ext-link-type="gen">PQ734478</ext-link>
              </td><td rowspan="1" colspan="1">SO 262-155</td></tr><tr><td rowspan="1" colspan="1">DSB_7958</td><td rowspan="1" colspan="1">non type collection</td><td rowspan="1" colspan="1">juvenile</td><td rowspan="1" colspan="1">3</td><td rowspan="1" colspan="1">
                <abbrev xmlns:xlink="http://www.w3.org/1999/xlink" content-type="institution" xlink:title="Deutsches Zentrum für Marine Biodiversitätsforschung" id="ABBRID0EGYAE" xlink:type="simple">DZMB</abbrev>
              </td><td rowspan="1" colspan="1"/><td rowspan="1" colspan="1">
                <ext-link xmlns:xlink="http://www.w3.org/1999/xlink" xlink:type="simple" xlink:href="http://www.boldsystems.org/index.php/Public_RecordView?processid=MNGN149-24" ext-link-type="uri">MNGN149-24</ext-link>
              </td><td rowspan="1" colspan="1">
                <ext-link xmlns:xlink="http://www.w3.org/1999/xlink" xlink:type="simple" xlink:href="http://boldsystems.org/index.php/Public_BarcodeCluster?clusteruri=BOLD:ADF7841" ext-link-type="uri">BOLD:ADF7841</ext-link>
              </td><td rowspan="1" colspan="1">
                <ext-link xmlns:xlink="http://www.w3.org/1999/xlink" xlink:type="simple" xlink:href="PQ734528" ext-link-type="gen">PQ734528</ext-link>
              </td><td rowspan="1" colspan="1">KM23-50</td></tr><tr><td rowspan="1" colspan="1">7-9S_Eusi6_2012_2</td><td rowspan="1" colspan="1">non type collection</td><td rowspan="1" colspan="1">mature male</td><td rowspan="1" colspan="1">8</td><td rowspan="1" colspan="1">
                <abbrev xmlns:xlink="http://www.w3.org/1999/xlink" xlink:title="upper lip" id="ABBRID0E4ZAE" xlink:type="simple">UL</abbrev>
              </td><td rowspan="1" colspan="1"/><td rowspan="1" colspan="1">
                <ext-link xmlns:xlink="http://www.w3.org/1999/xlink" xlink:type="simple" xlink:href="http://www.boldsystems.org/index.php/Public_RecordView?processid=AJAKK681-17" ext-link-type="uri">AJAKK681-17</ext-link>
              </td><td rowspan="1" colspan="1">
                <ext-link xmlns:xlink="http://www.w3.org/1999/xlink" xlink:type="simple" xlink:href="http://boldsystems.org/index.php/Public_BarcodeCluster?clusteruri=BOLD:ADF7841" ext-link-type="uri">BOLD:ADF7841</ext-link>
              </td><td rowspan="1" colspan="1">
                <ext-link xmlns:xlink="http://www.w3.org/1999/xlink" xlink:type="simple" xlink:href="MN346344" ext-link-type="gen">MN346344</ext-link>
              </td><td rowspan="1" colspan="1">SO 223-7-9</td></tr><tr><td rowspan="1" colspan="10"><bold><italic><tp:taxon-name>
                      <tp:taxon-name-part taxon-name-part-type="genus" reg="Cleonardo">Cleonardo</tp:taxon-name-part> <tp:taxon-name-part taxon-name-part-type="species" reg="daniela">daniela</tp:taxon-name-part></tp:taxon-name></italic> sp. nov</bold>.</td></tr><tr><td rowspan="1" colspan="1">DSB_3741</td><td rowspan="1" colspan="1">holotype</td><td rowspan="1" colspan="1">mature male</td><td rowspan="1" colspan="1">6.5</td><td rowspan="1" colspan="1">
                <abbrev xmlns:xlink="http://www.w3.org/1999/xlink" content-type="institution" xlink:title="Senckenberg Museum (Frankfurt, Germany)" id="ABBRID0EJ3AE" xlink:type="simple">SMF</abbrev>
              </td><td rowspan="1" colspan="1"><abbrev xmlns:xlink="http://www.w3.org/1999/xlink" content-type="institution" xlink:title="Senckenberg Museum (Frankfurt, Germany)" id="ABBRID0ES3AE" xlink:type="simple">SMF</abbrev> 62810</td><td rowspan="1" colspan="1">
                <ext-link xmlns:xlink="http://www.w3.org/1999/xlink" xlink:type="simple" xlink:href="http://www.boldsystems.org/index.php/Public_RecordView?processid=CCZ2906-19" ext-link-type="uri">CCZ2906-19</ext-link>
              </td><td rowspan="1" colspan="1">
                <ext-link xmlns:xlink="http://www.w3.org/1999/xlink" xlink:type="simple" xlink:href="http://boldsystems.org/index.php/Public_BarcodeCluster?clusteruri=BOLD:AEB2179" ext-link-type="uri">BOLD:AEB2179</ext-link>
              </td><td rowspan="1" colspan="1">
                <ext-link xmlns:xlink="http://www.w3.org/1999/xlink" xlink:type="simple" xlink:href="PQ734433" ext-link-type="gen">PQ734433</ext-link>
              </td><td rowspan="1" colspan="1">AB2-EB01</td></tr><tr><td rowspan="1" colspan="1">DSB_3800</td><td rowspan="1" colspan="1">paratype</td><td rowspan="1" colspan="1">immature male</td><td rowspan="1" colspan="1">7</td><td rowspan="1" colspan="1">
                <abbrev xmlns:xlink="http://www.w3.org/1999/xlink" content-type="institution" xlink:title="Senckenberg Museum (Frankfurt, Germany)" id="ABBRID0EG5AE" xlink:type="simple">SMF</abbrev>
              </td><td rowspan="1" colspan="1"><abbrev xmlns:xlink="http://www.w3.org/1999/xlink" content-type="institution" xlink:title="Senckenberg Museum (Frankfurt, Germany)" id="ABBRID0EP5AE" xlink:type="simple">SMF</abbrev> 62811</td><td rowspan="1" colspan="1">
                <ext-link xmlns:xlink="http://www.w3.org/1999/xlink" xlink:type="simple" xlink:href="http://www.boldsystems.org/index.php/Public_RecordView?processid=CCZ2965-19" ext-link-type="uri">CCZ2965-19</ext-link>
              </td><td rowspan="1" colspan="1">
                <ext-link xmlns:xlink="http://www.w3.org/1999/xlink" xlink:type="simple" xlink:href="http://boldsystems.org/index.php/Public_BarcodeCluster?clusteruri=BOLD:AEB2179" ext-link-type="uri">BOLD:AEB2179</ext-link>
              </td><td rowspan="1" colspan="1">
                <ext-link xmlns:xlink="http://www.w3.org/1999/xlink" xlink:type="simple" xlink:href="PQ734235" ext-link-type="gen">PQ734235</ext-link>
              </td><td rowspan="1" colspan="1">AB2-EB09</td></tr><tr><td rowspan="1" colspan="1">DSB_7955</td><td rowspan="1" colspan="1">paratype</td><td rowspan="1" colspan="1">mature male</td><td rowspan="1" colspan="1">12</td><td rowspan="1" colspan="1">
                <abbrev xmlns:xlink="http://www.w3.org/1999/xlink" content-type="institution" xlink:title="Senckenberg Museum (Frankfurt, Germany)" id="ABBRID0EEAAG" xlink:type="simple">SMF</abbrev>
              </td><td rowspan="1" colspan="1"><abbrev xmlns:xlink="http://www.w3.org/1999/xlink" content-type="institution" xlink:title="Senckenberg Museum (Frankfurt, Germany)" id="ABBRID0ENAAG" xlink:type="simple">SMF</abbrev> 62812</td><td rowspan="1" colspan="1">
                <ext-link xmlns:xlink="http://www.w3.org/1999/xlink" xlink:type="simple" xlink:href="http://www.boldsystems.org/index.php/Public_RecordView?processid=MNGN146-24" ext-link-type="uri">MNGN146-24</ext-link>
              </td><td rowspan="1" colspan="1">
                <ext-link xmlns:xlink="http://www.w3.org/1999/xlink" xlink:type="simple" xlink:href="http://boldsystems.org/index.php/Public_BarcodeCluster?clusteruri=BOLD:AEB2179" ext-link-type="uri">BOLD:AEB2179</ext-link>
              </td><td rowspan="1" colspan="1">
                <ext-link xmlns:xlink="http://www.w3.org/1999/xlink" xlink:type="simple" xlink:href="PQ734289" ext-link-type="gen">PQ734289</ext-link>
              </td><td rowspan="1" colspan="1">KM23-50</td></tr><tr><td rowspan="1" colspan="1">DSB_7957</td><td rowspan="1" colspan="1">paratype</td><td rowspan="1" colspan="1">juvenile male</td><td rowspan="1" colspan="1">5.5</td><td rowspan="1" colspan="1">
                <abbrev xmlns:xlink="http://www.w3.org/1999/xlink" content-type="institution" xlink:title="Senckenberg Museum (Frankfurt, Germany)" id="ABBRID0EBCAG" xlink:type="simple">SMF</abbrev>
              </td><td rowspan="1" colspan="1"><abbrev xmlns:xlink="http://www.w3.org/1999/xlink" content-type="institution" xlink:title="Senckenberg Museum (Frankfurt, Germany)" id="ABBRID0EKCAG" xlink:type="simple">SMF</abbrev> 62813</td><td rowspan="1" colspan="1">
                <ext-link xmlns:xlink="http://www.w3.org/1999/xlink" xlink:type="simple" xlink:href="http://www.boldsystems.org/index.php/Public_RecordView?processid=MNGN148-24" ext-link-type="uri">MNGN148-24</ext-link>
              </td><td rowspan="1" colspan="1">
                <ext-link xmlns:xlink="http://www.w3.org/1999/xlink" xlink:type="simple" xlink:href="http://boldsystems.org/index.php/Public_BarcodeCluster?clusteruri=BOLD:AEB2179" ext-link-type="uri">BOLD:AEB2179</ext-link>
              </td><td rowspan="1" colspan="1">
                <ext-link xmlns:xlink="http://www.w3.org/1999/xlink" xlink:type="simple" xlink:href="PQ734766" ext-link-type="gen">PQ734766</ext-link>
              </td><td rowspan="1" colspan="1">KM23-50</td></tr><tr><td rowspan="1" colspan="1">DSB_3563</td><td rowspan="1" colspan="1">non type collection</td><td rowspan="1" colspan="1">undetermined</td><td rowspan="1" colspan="1">undetermined</td><td rowspan="1" colspan="1">
                <abbrev xmlns:xlink="http://www.w3.org/1999/xlink" content-type="institution" xlink:title="Deutsches Zentrum für Marine Biodiversitätsforschung" id="ABBRID0E5DAG" xlink:type="simple">DZMB</abbrev>
              </td><td rowspan="1" colspan="1"/><td rowspan="1" colspan="1">
                <ext-link xmlns:xlink="http://www.w3.org/1999/xlink" xlink:type="simple" xlink:href="http://www.boldsystems.org/index.php/Public_RecordView?processid=CCZ2766-19" ext-link-type="uri">CCZ2766-19</ext-link>
              </td><td rowspan="1" colspan="1">
                <ext-link xmlns:xlink="http://www.w3.org/1999/xlink" xlink:type="simple" xlink:href="http://boldsystems.org/index.php/Public_BarcodeCluster?clusteruri=BOLD:AEB2179" ext-link-type="uri">BOLD:AEB2179</ext-link>
              </td><td rowspan="1" colspan="1">
                <ext-link xmlns:xlink="http://www.w3.org/1999/xlink" xlink:type="simple" xlink:href="PQ734632" ext-link-type="gen">PQ734632</ext-link>
              </td><td rowspan="1" colspan="1">SO 262-59</td></tr><tr><td rowspan="1" colspan="1">DSB_3564</td><td rowspan="1" colspan="1">non type collection</td><td rowspan="1" colspan="1">undetermined</td><td rowspan="1" colspan="1">undetermined</td><td rowspan="1" colspan="1">
                <abbrev xmlns:xlink="http://www.w3.org/1999/xlink" content-type="institution" xlink:title="Deutsches Zentrum für Marine Biodiversitätsforschung" id="ABBRID0EVFAG" xlink:type="simple">DZMB</abbrev>
              </td><td rowspan="1" colspan="1"/><td rowspan="1" colspan="1">
                <ext-link xmlns:xlink="http://www.w3.org/1999/xlink" xlink:type="simple" xlink:href="http://www.boldsystems.org/index.php/Public_RecordView?processid=CCZ2767-19" ext-link-type="uri">CCZ2767-19</ext-link>
              </td><td rowspan="1" colspan="1">
                <ext-link xmlns:xlink="http://www.w3.org/1999/xlink" xlink:type="simple" xlink:href="http://boldsystems.org/index.php/Public_BarcodeCluster?clusteruri=BOLD:AEB2179" ext-link-type="uri">BOLD:AEB2179</ext-link>
              </td><td rowspan="1" colspan="1">
                <ext-link xmlns:xlink="http://www.w3.org/1999/xlink" xlink:type="simple" xlink:href="PQ734509" ext-link-type="gen">PQ734509</ext-link>
              </td><td rowspan="1" colspan="1">SO 262-59</td></tr><tr><td rowspan="1" colspan="1">DSB_3565</td><td rowspan="1" colspan="1">non type collection</td><td rowspan="1" colspan="1">undetermined</td><td rowspan="1" colspan="1">undetermined</td><td rowspan="1" colspan="1">
                <abbrev xmlns:xlink="http://www.w3.org/1999/xlink" content-type="institution" xlink:title="Deutsches Zentrum für Marine Biodiversitätsforschung" id="ABBRID0EMHAG" xlink:type="simple">DZMB</abbrev>
              </td><td rowspan="1" colspan="1"/><td rowspan="1" colspan="1">
                <ext-link xmlns:xlink="http://www.w3.org/1999/xlink" xlink:type="simple" xlink:href="http://www.boldsystems.org/index.php/Public_RecordView?processid=CCZ2768-19" ext-link-type="uri">CCZ2768-19</ext-link>
              </td><td rowspan="1" colspan="1">
                <ext-link xmlns:xlink="http://www.w3.org/1999/xlink" xlink:type="simple" xlink:href="http://boldsystems.org/index.php/Public_BarcodeCluster?clusteruri=BOLD:AEB2179" ext-link-type="uri">BOLD:AEB2179</ext-link>
              </td><td rowspan="1" colspan="1">
                <ext-link xmlns:xlink="http://www.w3.org/1999/xlink" xlink:type="simple" xlink:href="PQ734246" ext-link-type="gen">PQ734246</ext-link>
              </td><td rowspan="1" colspan="1">SO 262-59</td></tr><tr><td rowspan="1" colspan="1">DSB_7960</td><td rowspan="1" colspan="1">non type collection</td><td rowspan="1" colspan="1">juvenile</td><td rowspan="1" colspan="1">3</td><td rowspan="1" colspan="1">
                <abbrev xmlns:xlink="http://www.w3.org/1999/xlink" content-type="institution" xlink:title="Deutsches Zentrum für Marine Biodiversitätsforschung" id="ABBRID0EDJAG" xlink:type="simple">DZMB</abbrev>
              </td><td rowspan="1" colspan="1"/><td rowspan="1" colspan="1">
                <ext-link xmlns:xlink="http://www.w3.org/1999/xlink" xlink:type="simple" xlink:href="http://www.boldsystems.org/index.php/Public_RecordView?processid=MNGN151-24" ext-link-type="uri">MNGN151-24</ext-link>
              </td><td rowspan="1" colspan="1">
                <ext-link xmlns:xlink="http://www.w3.org/1999/xlink" xlink:type="simple" xlink:href="http://boldsystems.org/index.php/Public_BarcodeCluster?clusteruri=BOLD:AEB2179" ext-link-type="uri">BOLD:AEB2179</ext-link>
              </td><td rowspan="1" colspan="1">
                <ext-link xmlns:xlink="http://www.w3.org/1999/xlink" xlink:type="simple" xlink:href="PQ734545" ext-link-type="gen">PQ734545</ext-link>
              </td><td rowspan="1" colspan="1">KM23-50</td></tr><tr><td rowspan="1" colspan="1">DSB_7961</td><td rowspan="1" colspan="1">non type collection</td><td rowspan="1" colspan="1">juvenile</td><td rowspan="1" colspan="1">3</td><td rowspan="1" colspan="1">
                <abbrev xmlns:xlink="http://www.w3.org/1999/xlink" content-type="institution" xlink:title="Deutsches Zentrum für Marine Biodiversitätsforschung" id="ABBRID0E1KAG" xlink:type="simple">DZMB</abbrev>
              </td><td rowspan="1" colspan="1"/><td rowspan="1" colspan="1">
                <ext-link xmlns:xlink="http://www.w3.org/1999/xlink" xlink:type="simple" xlink:href="http://www.boldsystems.org/index.php/Public_RecordView?processid=MNGN152-24" ext-link-type="uri">MNGN152-24</ext-link>
              </td><td rowspan="1" colspan="1">
                <ext-link xmlns:xlink="http://www.w3.org/1999/xlink" xlink:type="simple" xlink:href="http://boldsystems.org/index.php/Public_BarcodeCluster?clusteruri=BOLD:AEB2179" ext-link-type="uri">BOLD:AEB2179</ext-link>
              </td><td rowspan="1" colspan="1">
                <ext-link xmlns:xlink="http://www.w3.org/1999/xlink" xlink:type="simple" xlink:href="PQ734271" ext-link-type="gen">PQ734271</ext-link>
              </td><td rowspan="1" colspan="1">KM23-50</td></tr><tr><td rowspan="1" colspan="1">DSB_7962</td><td rowspan="1" colspan="1">non type collection</td><td rowspan="1" colspan="1">juvenile</td><td rowspan="1" colspan="1">3</td><td rowspan="1" colspan="1">
                <abbrev xmlns:xlink="http://www.w3.org/1999/xlink" content-type="institution" xlink:title="Deutsches Zentrum für Marine Biodiversitätsforschung" id="ABBRID0ERMAG" xlink:type="simple">DZMB</abbrev>
              </td><td rowspan="1" colspan="1"/><td rowspan="1" colspan="1">
                <ext-link xmlns:xlink="http://www.w3.org/1999/xlink" xlink:type="simple" xlink:href="http://www.boldsystems.org/index.php/Public_RecordView?processid=MNGN153-24" ext-link-type="uri">MNGN153-24</ext-link>
              </td><td rowspan="1" colspan="1">
                <ext-link xmlns:xlink="http://www.w3.org/1999/xlink" xlink:type="simple" xlink:href="http://boldsystems.org/index.php/Public_BarcodeCluster?clusteruri=BOLD:AEB2179" ext-link-type="uri">BOLD:AEB2179</ext-link>
              </td><td rowspan="1" colspan="1">
                <ext-link xmlns:xlink="http://www.w3.org/1999/xlink" xlink:type="simple" xlink:href="PQ734428" ext-link-type="gen">PQ734428</ext-link>
              </td><td rowspan="1" colspan="1">KM23-50</td></tr><tr><td rowspan="1" colspan="1">DSB_7963</td><td rowspan="1" colspan="1">non type collection</td><td rowspan="1" colspan="1">juvenile</td><td rowspan="1" colspan="1">3</td><td rowspan="1" colspan="1">
                <abbrev xmlns:xlink="http://www.w3.org/1999/xlink" content-type="institution" xlink:title="Deutsches Zentrum für Marine Biodiversitätsforschung" id="ABBRID0EIOAG" xlink:type="simple">DZMB</abbrev>
              </td><td rowspan="1" colspan="1"/><td rowspan="1" colspan="1">
                <ext-link xmlns:xlink="http://www.w3.org/1999/xlink" xlink:type="simple" xlink:href="http://www.boldsystems.org/index.php/Public_RecordView?processid=MNGN154-24" ext-link-type="uri">MNGN154-24</ext-link>
              </td><td rowspan="1" colspan="1">
                <ext-link xmlns:xlink="http://www.w3.org/1999/xlink" xlink:type="simple" xlink:href="http://boldsystems.org/index.php/Public_BarcodeCluster?clusteruri=BOLD:AEB2179" ext-link-type="uri">BOLD:AEB2179</ext-link>
              </td><td rowspan="1" colspan="1">
                <ext-link xmlns:xlink="http://www.w3.org/1999/xlink" xlink:type="simple" xlink:href="PQ734687" ext-link-type="gen">PQ734687</ext-link>
              </td><td rowspan="1" colspan="1">KM23-50</td></tr><tr><td rowspan="1" colspan="10"><bold><italic><tp:taxon-name>
                      <tp:taxon-name-part taxon-name-part-type="genus" reg="Dorotea">Dorotea</tp:taxon-name-part> <tp:taxon-name-part taxon-name-part-type="species" reg="elizae">elizae</tp:taxon-name-part></tp:taxon-name></italic> sp. nov</bold>.</td></tr><tr><td rowspan="1" colspan="1">DSB_3775</td><td rowspan="1" colspan="1">holotype</td><td rowspan="1" colspan="1">male</td><td rowspan="1" colspan="1">16</td><td rowspan="1" colspan="1">
                <abbrev xmlns:xlink="http://www.w3.org/1999/xlink" content-type="institution" xlink:title="Senckenberg Museum (Frankfurt, Germany)" id="ABBRID0EVQAG" xlink:type="simple">SMF</abbrev>
              </td><td rowspan="1" colspan="1"><abbrev xmlns:xlink="http://www.w3.org/1999/xlink" content-type="institution" xlink:title="Senckenberg Museum (Frankfurt, Germany)" id="ABBRID0E5QAG" xlink:type="simple">SMF</abbrev> 62816</td><td rowspan="1" colspan="1">
                <ext-link xmlns:xlink="http://www.w3.org/1999/xlink" xlink:type="simple" xlink:href="http://www.boldsystems.org/index.php/Public_RecordView?processid=CCZ2940-19" ext-link-type="uri">CCZ2940-19</ext-link>
              </td><td rowspan="1" colspan="1">
                <ext-link xmlns:xlink="http://www.w3.org/1999/xlink" xlink:type="simple" xlink:href="http://boldsystems.org/index.php/Public_BarcodeCluster?clusteruri=BOLD:AEB4129" ext-link-type="uri">BOLD:AEB4129</ext-link>
              </td><td rowspan="1" colspan="1">
                <ext-link xmlns:xlink="http://www.w3.org/1999/xlink" xlink:type="simple" xlink:href="PQ734718" ext-link-type="gen">PQ734718</ext-link>
              </td><td rowspan="1" colspan="1">AB2-EB06</td></tr><tr><td rowspan="1" colspan="10"><bold><italic><tp:taxon-name>
                      <tp:taxon-name-part taxon-name-part-type="genus" reg="Rhachotropis">Rhachotropis</tp:taxon-name-part> <tp:taxon-name-part taxon-name-part-type="species" reg="clarionclippertoni">clarionclippertoni</tp:taxon-name-part></tp:taxon-name></italic> sp. nov</bold>.</td></tr><tr><td rowspan="1" colspan="1">DSB_3660</td><td rowspan="1" colspan="1">holotype</td><td rowspan="1" colspan="1">female</td><td rowspan="1" colspan="1">8</td><td rowspan="1" colspan="1">
                <abbrev xmlns:xlink="http://www.w3.org/1999/xlink" content-type="institution" xlink:title="Senckenberg Museum (Frankfurt, Germany)" id="ABBRID0EITAG" xlink:type="simple">SMF</abbrev>
              </td><td rowspan="1" colspan="1"><abbrev xmlns:xlink="http://www.w3.org/1999/xlink" content-type="institution" xlink:title="Senckenberg Museum (Frankfurt, Germany)" id="ABBRID0ERTAG" xlink:type="simple">SMF</abbrev> 62817</td><td rowspan="1" colspan="1">
                <ext-link xmlns:xlink="http://www.w3.org/1999/xlink" xlink:type="simple" xlink:href="http://www.boldsystems.org/index.php/Public_RecordView?processid=CCZ2668-19" ext-link-type="uri">CCZ2668-19</ext-link>
              </td><td rowspan="1" colspan="1">
                <ext-link xmlns:xlink="http://www.w3.org/1999/xlink" xlink:type="simple" xlink:href="http://boldsystems.org/index.php/Public_BarcodeCluster?clusteruri=BOLD:AEB0147" ext-link-type="uri">BOLD:AEB0147</ext-link>
              </td><td rowspan="1" colspan="1">
                <ext-link xmlns:xlink="http://www.w3.org/1999/xlink" xlink:type="simple" xlink:href="PQ734529" ext-link-type="gen">PQ734529</ext-link>
              </td><td rowspan="1" colspan="1">Ma 16-91</td></tr><tr><td rowspan="1" colspan="1">DSB_3658</td><td rowspan="1" colspan="1">paratype</td><td rowspan="1" colspan="1">female</td><td rowspan="1" colspan="1">8.5</td><td rowspan="1" colspan="1">
                <abbrev xmlns:xlink="http://www.w3.org/1999/xlink" content-type="institution" xlink:title="Senckenberg Museum (Frankfurt, Germany)" id="ABBRID0EFVAG" xlink:type="simple">SMF</abbrev>
              </td><td rowspan="1" colspan="1"><abbrev xmlns:xlink="http://www.w3.org/1999/xlink" content-type="institution" xlink:title="Senckenberg Museum (Frankfurt, Germany)" id="ABBRID0EOVAG" xlink:type="simple">SMF</abbrev> 62818</td><td rowspan="1" colspan="1">
                <ext-link xmlns:xlink="http://www.w3.org/1999/xlink" xlink:type="simple" xlink:href="http://www.boldsystems.org/index.php/Public_RecordView?processid=CCZ2666-19" ext-link-type="uri">CCZ2666-19</ext-link>
              </td><td rowspan="1" colspan="1">
                <ext-link xmlns:xlink="http://www.w3.org/1999/xlink" xlink:type="simple" xlink:href="http://boldsystems.org/index.php/Public_BarcodeCluster?clusteruri=BOLD:AEB0147" ext-link-type="uri">BOLD:AEB0147</ext-link>
              </td><td rowspan="1" colspan="1">
                <ext-link xmlns:xlink="http://www.w3.org/1999/xlink" xlink:type="simple" xlink:href="PQ734352" ext-link-type="gen">PQ734352</ext-link>
              </td><td rowspan="1" colspan="1">Ma 16-91</td></tr><tr><td rowspan="1" colspan="1">DSB_3656</td><td rowspan="1" colspan="1"/><td rowspan="1" colspan="1">undetermined</td><td rowspan="1" colspan="1">undetermined</td><td rowspan="1" colspan="1">
                <abbrev xmlns:xlink="http://www.w3.org/1999/xlink" content-type="institution" xlink:title="Deutsches Zentrum für Marine Biodiversitätsforschung" id="ABBRID0ECXAG" xlink:type="simple">DZMB</abbrev>
              </td><td rowspan="1" colspan="1"/><td rowspan="1" colspan="1">
                <ext-link xmlns:xlink="http://www.w3.org/1999/xlink" xlink:type="simple" xlink:href="http://www.boldsystems.org/index.php/Public_RecordView?processid=CCZ2664-19" ext-link-type="uri">CCZ2664-19</ext-link>
              </td><td rowspan="1" colspan="1">
                <ext-link xmlns:xlink="http://www.w3.org/1999/xlink" xlink:type="simple" xlink:href="http://boldsystems.org/index.php/Public_BarcodeCluster?clusteruri=BOLD:AEB0147" ext-link-type="uri">BOLD:AEB0147</ext-link>
              </td><td rowspan="1" colspan="1">
                <ext-link xmlns:xlink="http://www.w3.org/1999/xlink" xlink:type="simple" xlink:href="PQ734730" ext-link-type="gen">PQ734730</ext-link>
              </td><td rowspan="1" colspan="1">Ma 16-28</td></tr><tr><td rowspan="1" colspan="1">DSB_3659</td><td rowspan="1" colspan="1"/><td rowspan="1" colspan="1">undetermined</td><td rowspan="1" colspan="1">undetermined</td><td rowspan="1" colspan="1">
                <abbrev xmlns:xlink="http://www.w3.org/1999/xlink" content-type="institution" xlink:title="Deutsches Zentrum für Marine Biodiversitätsforschung" id="ABBRID0EZYAG" xlink:type="simple">DZMB</abbrev>
              </td><td rowspan="1" colspan="1"/><td rowspan="1" colspan="1">
                <ext-link xmlns:xlink="http://www.w3.org/1999/xlink" xlink:type="simple" xlink:href="http://www.boldsystems.org/index.php/Public_RecordView?processid=CCZ2667-19" ext-link-type="uri">CCZ2667-19</ext-link>
              </td><td rowspan="1" colspan="1">
                <ext-link xmlns:xlink="http://www.w3.org/1999/xlink" xlink:type="simple" xlink:href="http://boldsystems.org/index.php/Public_BarcodeCluster?clusteruri=BOLD:AEB0147" ext-link-type="uri">BOLD:AEB0147</ext-link>
              </td><td rowspan="1" colspan="1">
                <ext-link xmlns:xlink="http://www.w3.org/1999/xlink" xlink:type="simple" xlink:href="PQ734541" ext-link-type="gen">PQ734541</ext-link>
              </td><td rowspan="1" colspan="1">Ma 16-91</td></tr><tr><td rowspan="1" colspan="1">DSB_3661</td><td rowspan="1" colspan="1"/><td rowspan="1" colspan="1">undetermined</td><td rowspan="1" colspan="1">undetermined</td><td rowspan="1" colspan="1">
                <abbrev xmlns:xlink="http://www.w3.org/1999/xlink" content-type="institution" xlink:title="Deutsches Zentrum für Marine Biodiversitätsforschung" id="ABBRID0EQ1AG" xlink:type="simple">DZMB</abbrev>
              </td><td rowspan="1" colspan="1"/><td rowspan="1" colspan="1">
                <ext-link xmlns:xlink="http://www.w3.org/1999/xlink" xlink:type="simple" xlink:href="http://www.boldsystems.org/index.php/Public_RecordView?processid=CCZ2669-19" ext-link-type="uri">CCZ2669-19</ext-link>
              </td><td rowspan="1" colspan="1">
                <ext-link xmlns:xlink="http://www.w3.org/1999/xlink" xlink:type="simple" xlink:href="http://boldsystems.org/index.php/Public_BarcodeCluster?clusteruri=BOLD:AEB0147" ext-link-type="uri">BOLD:AEB0147</ext-link>
              </td><td rowspan="1" colspan="1">
                <ext-link xmlns:xlink="http://www.w3.org/1999/xlink" xlink:type="simple" xlink:href="PQ734532" ext-link-type="gen">PQ734532</ext-link>
              </td><td rowspan="1" colspan="1">Ma 16-91</td></tr><tr><td rowspan="1" colspan="1">DSB_3662</td><td rowspan="1" colspan="1"/><td rowspan="1" colspan="1">female</td><td rowspan="1" colspan="1">undetermined</td><td rowspan="1" colspan="1">
                <abbrev xmlns:xlink="http://www.w3.org/1999/xlink" content-type="institution" xlink:title="Deutsches Zentrum für Marine Biodiversitätsforschung" id="ABBRID0EH3AG" xlink:type="simple">DZMB</abbrev>
              </td><td rowspan="1" colspan="1"/><td rowspan="1" colspan="1">
                <ext-link xmlns:xlink="http://www.w3.org/1999/xlink" xlink:type="simple" xlink:href="http://www.boldsystems.org/index.php/Public_RecordView?processid=CCZ2670-19" ext-link-type="uri">CCZ2670-19</ext-link>
              </td><td rowspan="1" colspan="1">
                <ext-link xmlns:xlink="http://www.w3.org/1999/xlink" xlink:type="simple" xlink:href="http://boldsystems.org/index.php/Public_BarcodeCluster?clusteruri=BOLD:AEB0147" ext-link-type="uri">BOLD:AEB0147</ext-link>
              </td><td rowspan="1" colspan="1">
                <ext-link xmlns:xlink="http://www.w3.org/1999/xlink" xlink:type="simple" xlink:href="PQ734453" ext-link-type="gen">PQ734453</ext-link>
              </td><td rowspan="1" colspan="1">Ma 16-91</td></tr><tr><td rowspan="1" colspan="1">DSB_3663</td><td rowspan="1" colspan="1"/><td rowspan="1" colspan="1">female</td><td rowspan="1" colspan="1">undetermined</td><td rowspan="1" colspan="1">
                <abbrev xmlns:xlink="http://www.w3.org/1999/xlink" content-type="institution" xlink:title="Deutsches Zentrum für Marine Biodiversitätsforschung" id="ABBRID0E54AG" xlink:type="simple">DZMB</abbrev>
              </td><td rowspan="1" colspan="1"/><td rowspan="1" colspan="1">
                <ext-link xmlns:xlink="http://www.w3.org/1999/xlink" xlink:type="simple" xlink:href="http://www.boldsystems.org/index.php/Public_RecordView?processid=CCZ2671-19" ext-link-type="uri">CCZ2671-19</ext-link>
              </td><td rowspan="1" colspan="1">
                <ext-link xmlns:xlink="http://www.w3.org/1999/xlink" xlink:type="simple" xlink:href="http://boldsystems.org/index.php/Public_BarcodeCluster?clusteruri=BOLD:AEB0147" ext-link-type="uri">BOLD:AEB0147</ext-link>
              </td><td rowspan="1" colspan="1">
                <ext-link xmlns:xlink="http://www.w3.org/1999/xlink" xlink:type="simple" xlink:href="PQ734732" ext-link-type="gen">PQ734732</ext-link>
              </td><td rowspan="1" colspan="1">Ma 16-91</td></tr><tr><td rowspan="1" colspan="1">DSB_3664</td><td rowspan="1" colspan="1"/><td rowspan="1" colspan="1">juvenile</td><td rowspan="1" colspan="1">undetermined</td><td rowspan="1" colspan="1">
                <abbrev xmlns:xlink="http://www.w3.org/1999/xlink" content-type="institution" xlink:title="Deutsches Zentrum für Marine Biodiversitätsforschung" id="ABBRID0EV6AG" xlink:type="simple">DZMB</abbrev>
              </td><td rowspan="1" colspan="1"/><td rowspan="1" colspan="1">
                <ext-link xmlns:xlink="http://www.w3.org/1999/xlink" xlink:type="simple" xlink:href="http://www.boldsystems.org/index.php/Public_RecordView?processid=CCZ2672-19" ext-link-type="uri">CCZ2672-19</ext-link>
              </td><td rowspan="1" colspan="1">
                <ext-link xmlns:xlink="http://www.w3.org/1999/xlink" xlink:type="simple" xlink:href="http://boldsystems.org/index.php/Public_BarcodeCluster?clusteruri=BOLD:AEB0147" ext-link-type="uri">BOLD:AEB0147</ext-link>
              </td><td rowspan="1" colspan="1">
                <ext-link xmlns:xlink="http://www.w3.org/1999/xlink" xlink:type="simple" xlink:href="PQ734743" ext-link-type="gen">PQ734743</ext-link>
              </td><td rowspan="1" colspan="1">Ma 16-91</td></tr><tr><td rowspan="1" colspan="1">DSB_3665</td><td rowspan="1" colspan="1"/><td rowspan="1" colspan="1">undetermined</td><td rowspan="1" colspan="1">undetermined</td><td rowspan="1" colspan="1">
                <abbrev xmlns:xlink="http://www.w3.org/1999/xlink" content-type="institution" xlink:title="Deutsches Zentrum für Marine Biodiversitätsforschung" id="ABBRID0EMBBG" xlink:type="simple">DZMB</abbrev>
              </td><td rowspan="1" colspan="1"/><td rowspan="1" colspan="1">
                <ext-link xmlns:xlink="http://www.w3.org/1999/xlink" xlink:type="simple" xlink:href="http://www.boldsystems.org/index.php/Public_RecordView?processid=CCZ2673-19" ext-link-type="uri">CCZ2673-19</ext-link>
              </td><td rowspan="1" colspan="1">
                <ext-link xmlns:xlink="http://www.w3.org/1999/xlink" xlink:type="simple" xlink:href="http://boldsystems.org/index.php/Public_BarcodeCluster?clusteruri=BOLD:AEB0147" ext-link-type="uri">BOLD:AEB0147</ext-link>
              </td><td rowspan="1" colspan="1">
                <ext-link xmlns:xlink="http://www.w3.org/1999/xlink" xlink:type="simple" xlink:href="PQ734323" ext-link-type="gen">PQ734323</ext-link>
              </td><td rowspan="1" colspan="1">Ma 16-91</td></tr><tr><td rowspan="1" colspan="1">DSB_3667</td><td rowspan="1" colspan="1"/><td rowspan="1" colspan="1">undetermined</td><td rowspan="1" colspan="1">undetermined</td><td rowspan="1" colspan="1">
                <abbrev xmlns:xlink="http://www.w3.org/1999/xlink" content-type="institution" xlink:title="Deutsches Zentrum für Marine Biodiversitätsforschung" id="ABBRID0EDDBG" xlink:type="simple">DZMB</abbrev>
              </td><td rowspan="1" colspan="1"/><td rowspan="1" colspan="1">
                <ext-link xmlns:xlink="http://www.w3.org/1999/xlink" xlink:type="simple" xlink:href="http://www.boldsystems.org/index.php/Public_RecordView?processid=CCZ2675-19" ext-link-type="uri">CCZ2675-19</ext-link>
              </td><td rowspan="1" colspan="1">
                <ext-link xmlns:xlink="http://www.w3.org/1999/xlink" xlink:type="simple" xlink:href="http://boldsystems.org/index.php/Public_BarcodeCluster?clusteruri=BOLD:AEB0147" ext-link-type="uri">BOLD:AEB0147</ext-link>
              </td><td rowspan="1" colspan="1">
                <ext-link xmlns:xlink="http://www.w3.org/1999/xlink" xlink:type="simple" xlink:href="PQ734299" ext-link-type="gen">PQ734299</ext-link>
              </td><td rowspan="1" colspan="1">Ma 16-95</td></tr><tr><td rowspan="1" colspan="1">DSB_3669</td><td rowspan="1" colspan="1"/><td rowspan="1" colspan="1">undetermined</td><td rowspan="1" colspan="1">undetermined</td><td rowspan="1" colspan="1">
                <abbrev xmlns:xlink="http://www.w3.org/1999/xlink" content-type="institution" xlink:title="Deutsches Zentrum für Marine Biodiversitätsforschung" id="ABBRID0E1EBG" xlink:type="simple">DZMB</abbrev>
              </td><td rowspan="1" colspan="1"/><td rowspan="1" colspan="1">
                <ext-link xmlns:xlink="http://www.w3.org/1999/xlink" xlink:type="simple" xlink:href="http://www.boldsystems.org/index.php/Public_RecordView?processid=CCZ2677-19" ext-link-type="uri">CCZ2677-19</ext-link>
              </td><td rowspan="1" colspan="1">
                <ext-link xmlns:xlink="http://www.w3.org/1999/xlink" xlink:type="simple" xlink:href="http://boldsystems.org/index.php/Public_BarcodeCluster?clusteruri=BOLD:AEB0147" ext-link-type="uri">BOLD:AEB0147</ext-link>
              </td><td rowspan="1" colspan="1">
                <ext-link xmlns:xlink="http://www.w3.org/1999/xlink" xlink:type="simple" xlink:href="PQ734277" ext-link-type="gen">PQ734277</ext-link>
              </td><td rowspan="1" colspan="1">Ma 16-95</td></tr><tr><td rowspan="1" colspan="1">DSB_3672</td><td rowspan="1" colspan="1"/><td rowspan="1" colspan="1">juvenile</td><td rowspan="1" colspan="1">undetermined</td><td rowspan="1" colspan="1">
                <abbrev xmlns:xlink="http://www.w3.org/1999/xlink" content-type="institution" xlink:title="Deutsches Zentrum für Marine Biodiversitätsforschung" id="ABBRID0ERGBG" xlink:type="simple">DZMB</abbrev>
              </td><td rowspan="1" colspan="1"/><td rowspan="1" colspan="1">
                <ext-link xmlns:xlink="http://www.w3.org/1999/xlink" xlink:type="simple" xlink:href="http://www.boldsystems.org/index.php/Public_RecordView?processid=CCZ2680-19" ext-link-type="uri">CCZ2680-19</ext-link>
              </td><td rowspan="1" colspan="1">
                <ext-link xmlns:xlink="http://www.w3.org/1999/xlink" xlink:type="simple" xlink:href="http://boldsystems.org/index.php/Public_BarcodeCluster?clusteruri=BOLD:AEB0147" ext-link-type="uri">BOLD:AEB0147</ext-link>
              </td><td rowspan="1" colspan="1">
                <ext-link xmlns:xlink="http://www.w3.org/1999/xlink" xlink:type="simple" xlink:href="PQ734782" ext-link-type="gen">PQ734782</ext-link>
              </td><td rowspan="1" colspan="1">Ma 16-18</td></tr><tr><td rowspan="1" colspan="1">DSB_3558</td><td rowspan="1" colspan="1"/><td rowspan="1" colspan="1">female</td><td rowspan="1" colspan="1">undetermined</td><td rowspan="1" colspan="1">
                <abbrev xmlns:xlink="http://www.w3.org/1999/xlink" content-type="institution" xlink:title="Deutsches Zentrum für Marine Biodiversitätsforschung" id="ABBRID0EIIBG" xlink:type="simple">DZMB</abbrev>
              </td><td rowspan="1" colspan="1"/><td rowspan="1" colspan="1">
                <ext-link xmlns:xlink="http://www.w3.org/1999/xlink" xlink:type="simple" xlink:href="http://www.boldsystems.org/index.php/Public_RecordView?processid=CCZ2761-19" ext-link-type="uri">CCZ2761-19</ext-link>
              </td><td rowspan="1" colspan="1">
                <ext-link xmlns:xlink="http://www.w3.org/1999/xlink" xlink:type="simple" xlink:href="http://boldsystems.org/index.php/Public_BarcodeCluster?clusteruri=BOLD:AEB0147" ext-link-type="uri">BOLD:AEB0147</ext-link>
              </td><td rowspan="1" colspan="1">
                <ext-link xmlns:xlink="http://www.w3.org/1999/xlink" xlink:type="simple" xlink:href="PQ734715" ext-link-type="gen">PQ734715</ext-link>
              </td><td rowspan="1" colspan="1">SO 262-156</td></tr><tr><td rowspan="1" colspan="1">DSB_3559</td><td rowspan="1" colspan="1"/><td rowspan="1" colspan="1">female</td><td rowspan="1" colspan="1">undetermined</td><td rowspan="1" colspan="1">
                <abbrev xmlns:xlink="http://www.w3.org/1999/xlink" content-type="institution" xlink:title="Deutsches Zentrum für Marine Biodiversitätsforschung" id="ABBRID0E6JBG" xlink:type="simple">DZMB</abbrev>
              </td><td rowspan="1" colspan="1"/><td rowspan="1" colspan="1">
                <ext-link xmlns:xlink="http://www.w3.org/1999/xlink" xlink:type="simple" xlink:href="http://www.boldsystems.org/index.php/Public_RecordView?processid=CCZ2762-19" ext-link-type="uri">CCZ2762-19</ext-link>
              </td><td rowspan="1" colspan="1">
                <ext-link xmlns:xlink="http://www.w3.org/1999/xlink" xlink:type="simple" xlink:href="http://boldsystems.org/index.php/Public_BarcodeCluster?clusteruri=BOLD:AEB0147" ext-link-type="uri">BOLD:AEB0147</ext-link>
              </td><td rowspan="1" colspan="1">
                <ext-link xmlns:xlink="http://www.w3.org/1999/xlink" xlink:type="simple" xlink:href="PQ734550" ext-link-type="gen">PQ734550</ext-link>
              </td><td rowspan="1" colspan="1">SO 262-156</td></tr><tr><td rowspan="1" colspan="1">DSB_3562</td><td rowspan="1" colspan="1"/><td rowspan="1" colspan="1">female</td><td rowspan="1" colspan="1">undetermined</td><td rowspan="1" colspan="1">
                <abbrev xmlns:xlink="http://www.w3.org/1999/xlink" content-type="institution" xlink:title="Deutsches Zentrum für Marine Biodiversitätsforschung" id="ABBRID0EWLBG" xlink:type="simple">DZMB</abbrev>
              </td><td rowspan="1" colspan="1"/><td rowspan="1" colspan="1">
                <ext-link xmlns:xlink="http://www.w3.org/1999/xlink" xlink:type="simple" xlink:href="http://www.boldsystems.org/index.php/Public_RecordView?processid=CCZ2765-19" ext-link-type="uri">CCZ2765-19</ext-link>
              </td><td rowspan="1" colspan="1">
                <ext-link xmlns:xlink="http://www.w3.org/1999/xlink" xlink:type="simple" xlink:href="http://boldsystems.org/index.php/Public_BarcodeCluster?clusteruri=BOLD:AEB0147" ext-link-type="uri">BOLD:AEB0147</ext-link>
              </td><td rowspan="1" colspan="1">
                <ext-link xmlns:xlink="http://www.w3.org/1999/xlink" xlink:type="simple" xlink:href="PQ734542" ext-link-type="gen">PQ734542</ext-link>
              </td><td rowspan="1" colspan="1">SO 262-59</td></tr><tr><td rowspan="1" colspan="1">DSB_3567</td><td rowspan="1" colspan="1"/><td rowspan="1" colspan="1">female</td><td rowspan="1" colspan="1">undetermined</td><td rowspan="1" colspan="1">
                <abbrev xmlns:xlink="http://www.w3.org/1999/xlink" content-type="institution" xlink:title="Deutsches Zentrum für Marine Biodiversitätsforschung" id="ABBRID0ENNBG" xlink:type="simple">DZMB</abbrev>
              </td><td rowspan="1" colspan="1"/><td rowspan="1" colspan="1">
                <ext-link xmlns:xlink="http://www.w3.org/1999/xlink" xlink:type="simple" xlink:href="http://www.boldsystems.org/index.php/Public_RecordView?processid=CCZ2770-19" ext-link-type="uri">CCZ2770-19</ext-link>
              </td><td rowspan="1" colspan="1">
                <ext-link xmlns:xlink="http://www.w3.org/1999/xlink" xlink:type="simple" xlink:href="http://boldsystems.org/index.php/Public_BarcodeCluster?clusteruri=BOLD:AEB0147" ext-link-type="uri">BOLD:AEB0147</ext-link>
              </td><td rowspan="1" colspan="1">
                <ext-link xmlns:xlink="http://www.w3.org/1999/xlink" xlink:type="simple" xlink:href="PQ734336" ext-link-type="gen">PQ734336</ext-link>
              </td><td rowspan="1" colspan="1">SO 262-67</td></tr><tr><td rowspan="1" colspan="1">DSB_7868</td><td rowspan="1" colspan="1"/><td rowspan="1" colspan="1">undetermined</td><td rowspan="1" colspan="1">undetermined</td><td rowspan="1" colspan="1">
                <abbrev xmlns:xlink="http://www.w3.org/1999/xlink" content-type="institution" xlink:title="Deutsches Zentrum für Marine Biodiversitätsforschung" id="ABBRID0EEPBG" xlink:type="simple">DZMB</abbrev>
              </td><td rowspan="1" colspan="1"/><td rowspan="1" colspan="1">
                <ext-link xmlns:xlink="http://www.w3.org/1999/xlink" xlink:type="simple" xlink:href="http://www.boldsystems.org/index.php/Public_RecordView?processid=MNGN059-24" ext-link-type="uri">MNGN059-24</ext-link>
              </td><td rowspan="1" colspan="1">
                <ext-link xmlns:xlink="http://www.w3.org/1999/xlink" xlink:type="simple" xlink:href="http://boldsystems.org/index.php/Public_BarcodeCluster?clusteruri=BOLD:AEB0147" ext-link-type="uri">BOLD:AEB0147</ext-link>
              </td><td rowspan="1" colspan="1">
                <ext-link xmlns:xlink="http://www.w3.org/1999/xlink" xlink:type="simple" xlink:href="PQ734416" ext-link-type="gen">PQ734416</ext-link>
              </td><td rowspan="1" colspan="1">KM23-74</td></tr><tr><td rowspan="1" colspan="1">DSB_7880</td><td rowspan="1" colspan="1"/><td rowspan="1" colspan="1">undetermined</td><td rowspan="1" colspan="1">undetermined</td><td rowspan="1" colspan="1">
                <abbrev xmlns:xlink="http://www.w3.org/1999/xlink" content-type="institution" xlink:title="Deutsches Zentrum für Marine Biodiversitätsforschung" id="ABBRID0E2QBG" xlink:type="simple">DZMB</abbrev>
              </td><td rowspan="1" colspan="1"/><td rowspan="1" colspan="1">
                <ext-link xmlns:xlink="http://www.w3.org/1999/xlink" xlink:type="simple" xlink:href="http://www.boldsystems.org/index.php/Public_RecordView?processid=MNGN071-24" ext-link-type="uri">MNGN071-24</ext-link>
              </td><td rowspan="1" colspan="1">
                <ext-link xmlns:xlink="http://www.w3.org/1999/xlink" xlink:type="simple" xlink:href="http://boldsystems.org/index.php/Public_BarcodeCluster?clusteruri=BOLD:AEB0147" ext-link-type="uri">BOLD:AEB0147</ext-link>
              </td><td rowspan="1" colspan="1">
                <ext-link xmlns:xlink="http://www.w3.org/1999/xlink" xlink:type="simple" xlink:href="PQ734287" ext-link-type="gen">PQ734287</ext-link>
              </td><td rowspan="1" colspan="1">KM23-74</td></tr><tr><td rowspan="1" colspan="1">DSB_7881</td><td rowspan="1" colspan="1"/><td rowspan="1" colspan="1">undetermined</td><td rowspan="1" colspan="1">undetermined</td><td rowspan="1" colspan="1">
                <abbrev xmlns:xlink="http://www.w3.org/1999/xlink" content-type="institution" xlink:title="Deutsches Zentrum für Marine Biodiversitätsforschung" id="ABBRID0ESSBG" xlink:type="simple">DZMB</abbrev>
              </td><td rowspan="1" colspan="1"/><td rowspan="1" colspan="1">
                <ext-link xmlns:xlink="http://www.w3.org/1999/xlink" xlink:type="simple" xlink:href="http://www.boldsystems.org/index.php/Public_RecordView?processid=MNGN072-24" ext-link-type="uri">MNGN072-24</ext-link>
              </td><td rowspan="1" colspan="1">
                <ext-link xmlns:xlink="http://www.w3.org/1999/xlink" xlink:type="simple" xlink:href="http://boldsystems.org/index.php/Public_BarcodeCluster?clusteruri=BOLD:AEB0147" ext-link-type="uri">BOLD:AEB0147</ext-link>
              </td><td rowspan="1" colspan="1">
                <ext-link xmlns:xlink="http://www.w3.org/1999/xlink" xlink:type="simple" xlink:href="PQ734397" ext-link-type="gen">PQ734397</ext-link>
              </td><td rowspan="1" colspan="1">KM23-74</td></tr><tr><td rowspan="1" colspan="1">DSB_7891</td><td rowspan="1" colspan="1"/><td rowspan="1" colspan="1">undetermined</td><td rowspan="1" colspan="1">undetermined</td><td rowspan="1" colspan="1">
                <abbrev xmlns:xlink="http://www.w3.org/1999/xlink" content-type="institution" xlink:title="Deutsches Zentrum für Marine Biodiversitätsforschung" id="ABBRID0EJUBG" xlink:type="simple">DZMB</abbrev>
              </td><td rowspan="1" colspan="1"/><td rowspan="1" colspan="1">
                <ext-link xmlns:xlink="http://www.w3.org/1999/xlink" xlink:type="simple" xlink:href="http://www.boldsystems.org/index.php/Public_RecordView?processid=MNGN082-24" ext-link-type="uri">MNGN082-24</ext-link>
              </td><td rowspan="1" colspan="1">
                <ext-link xmlns:xlink="http://www.w3.org/1999/xlink" xlink:type="simple" xlink:href="http://boldsystems.org/index.php/Public_BarcodeCluster?clusteruri=BOLD:AEB0147" ext-link-type="uri">BOLD:AEB0147</ext-link>
              </td><td rowspan="1" colspan="1">
                <ext-link xmlns:xlink="http://www.w3.org/1999/xlink" xlink:type="simple" xlink:href="PQ734783" ext-link-type="gen">PQ734783</ext-link>
              </td><td rowspan="1" colspan="1">KM23-79</td></tr><tr><td rowspan="1" colspan="1">DSB_8327</td><td rowspan="1" colspan="1"/><td rowspan="1" colspan="1">undetermined</td><td rowspan="1" colspan="1">undetermined</td><td rowspan="1" colspan="1">
                <abbrev xmlns:xlink="http://www.w3.org/1999/xlink" content-type="institution" xlink:title="Deutsches Zentrum für Marine Biodiversitätsforschung" id="ABBRID0EAWBG" xlink:type="simple">DZMB</abbrev>
              </td><td rowspan="1" colspan="1"/><td rowspan="1" colspan="1">
                <ext-link xmlns:xlink="http://www.w3.org/1999/xlink" xlink:type="simple" xlink:href="http://www.boldsystems.org/index.php/Public_RecordView?processid=MNGN508-24" ext-link-type="uri">MNGN508-24</ext-link>
              </td><td rowspan="1" colspan="1">
                <ext-link xmlns:xlink="http://www.w3.org/1999/xlink" xlink:type="simple" xlink:href="http://boldsystems.org/index.php/Public_BarcodeCluster?clusteruri=BOLD:AEB0147" ext-link-type="uri">BOLD:AEB0147</ext-link>
              </td><td rowspan="1" colspan="1">
                <ext-link xmlns:xlink="http://www.w3.org/1999/xlink" xlink:type="simple" xlink:href="PQ734309" ext-link-type="gen">PQ734309</ext-link>
              </td><td rowspan="1" colspan="1">KM23-93</td></tr><tr><td rowspan="1" colspan="1">DSB_8337</td><td rowspan="1" colspan="1"/><td rowspan="1" colspan="1">undetermined</td><td rowspan="1" colspan="1">undetermined</td><td rowspan="1" colspan="1">
                <abbrev xmlns:xlink="http://www.w3.org/1999/xlink" content-type="institution" xlink:title="Deutsches Zentrum für Marine Biodiversitätsforschung" id="ABBRID0EXXBG" xlink:type="simple">DZMB</abbrev>
              </td><td rowspan="1" colspan="1"/><td rowspan="1" colspan="1">
                <ext-link xmlns:xlink="http://www.w3.org/1999/xlink" xlink:type="simple" xlink:href="http://www.boldsystems.org/index.php/Public_RecordView?processid=MNGN518-24" ext-link-type="uri">MNGN518-24</ext-link>
              </td><td rowspan="1" colspan="1">
                <ext-link xmlns:xlink="http://www.w3.org/1999/xlink" xlink:type="simple" xlink:href="http://boldsystems.org/index.php/Public_BarcodeCluster?clusteruri=BOLD:AEB0147" ext-link-type="uri">BOLD:AEB0147</ext-link>
              </td><td rowspan="1" colspan="1">
                <ext-link xmlns:xlink="http://www.w3.org/1999/xlink" xlink:type="simple" xlink:href="PQ734574" ext-link-type="gen">PQ734574</ext-link>
              </td><td rowspan="1" colspan="1">KM23-93</td></tr><tr><td rowspan="1" colspan="10"><bold><italic><tp:taxon-name>
                      <tp:taxon-name-part taxon-name-part-type="genus" reg="Rhachotropis">Rhachotropis</tp:taxon-name-part> <tp:taxon-name-part taxon-name-part-type="species" reg="laure">laure</tp:taxon-name-part></tp:taxon-name></italic> sp. nov</bold>.</td></tr><tr><td rowspan="1" colspan="1">DSB_3655</td><td rowspan="1" colspan="1">holotype</td><td rowspan="1" colspan="1">female</td><td rowspan="1" colspan="1">10.5</td><td rowspan="1" colspan="1">
                <abbrev xmlns:xlink="http://www.w3.org/1999/xlink" content-type="institution" xlink:title="Deutsches Zentrum für Marine Biodiversitätsforschung" id="ABBRID0EE1BG" xlink:type="simple">DZMB</abbrev>
              </td><td rowspan="1" colspan="1"><abbrev xmlns:xlink="http://www.w3.org/1999/xlink" content-type="institution" xlink:title="Senckenberg Museum (Frankfurt, Germany)" id="ABBRID0EN1BG" xlink:type="simple">SMF</abbrev> 62819</td><td rowspan="1" colspan="1">
                <ext-link xmlns:xlink="http://www.w3.org/1999/xlink" xlink:type="simple" xlink:href="http://www.boldsystems.org/index.php/Public_RecordView?processid=CCZ2663-19" ext-link-type="uri">CCZ2663-19</ext-link>
              </td><td rowspan="1" colspan="1">
                <ext-link xmlns:xlink="http://www.w3.org/1999/xlink" xlink:type="simple" xlink:href="http://boldsystems.org/index.php/Public_BarcodeCluster?clusteruri=BOLD:AEB2577" ext-link-type="uri">BOLD:AEB2577</ext-link>
              </td><td rowspan="1" colspan="1">
                <ext-link xmlns:xlink="http://www.w3.org/1999/xlink" xlink:type="simple" xlink:href="PQ734767" ext-link-type="gen">PQ734767</ext-link>
              </td><td rowspan="1" colspan="1">Ma 16-28</td></tr><tr><td rowspan="1" colspan="1">DSB_3552</td><td rowspan="1" colspan="1">paratype</td><td rowspan="1" colspan="1">female</td><td rowspan="1" colspan="1">10</td><td rowspan="1" colspan="1">
                <abbrev xmlns:xlink="http://www.w3.org/1999/xlink" content-type="institution" xlink:title="Deutsches Zentrum für Marine Biodiversitätsforschung" id="ABBRID0EB3BG" xlink:type="simple">DZMB</abbrev>
              </td><td rowspan="1" colspan="1"><abbrev xmlns:xlink="http://www.w3.org/1999/xlink" content-type="institution" xlink:title="Senckenberg Museum (Frankfurt, Germany)" id="ABBRID0EK3BG" xlink:type="simple">SMF</abbrev> 62820</td><td rowspan="1" colspan="1">
                <ext-link xmlns:xlink="http://www.w3.org/1999/xlink" xlink:type="simple" xlink:href="http://www.boldsystems.org/index.php/Public_RecordView?processid=CCZ2755-19" ext-link-type="uri">CCZ2755-19</ext-link>
              </td><td rowspan="1" colspan="1">
                <ext-link xmlns:xlink="http://www.w3.org/1999/xlink" xlink:type="simple" xlink:href="http://boldsystems.org/index.php/Public_BarcodeCluster?clusteruri=BOLD:AEB2577" ext-link-type="uri">BOLD:AEB2577</ext-link>
              </td><td rowspan="1" colspan="1">
                <ext-link xmlns:xlink="http://www.w3.org/1999/xlink" xlink:type="simple" xlink:href="PQ734754" ext-link-type="gen">PQ734754</ext-link>
              </td><td rowspan="1" colspan="1">SO 262-155</td></tr><tr><td rowspan="1" colspan="1">DSB_3553</td><td rowspan="1" colspan="1">non type collection</td><td rowspan="1" colspan="1">female</td><td rowspan="1" colspan="1">undetermined</td><td rowspan="1" colspan="1">
                <abbrev xmlns:xlink="http://www.w3.org/1999/xlink" content-type="institution" xlink:title="Deutsches Zentrum für Marine Biodiversitätsforschung" id="ABBRID0E54BG" xlink:type="simple">DZMB</abbrev>
              </td><td rowspan="1" colspan="1"/><td rowspan="1" colspan="1">
                <ext-link xmlns:xlink="http://www.w3.org/1999/xlink" xlink:type="simple" xlink:href="http://www.boldsystems.org/index.php/Public_RecordView?processid=CCZ2756-19" ext-link-type="uri">CCZ2756-19</ext-link>
              </td><td rowspan="1" colspan="1">
                <ext-link xmlns:xlink="http://www.w3.org/1999/xlink" xlink:type="simple" xlink:href="http://boldsystems.org/index.php/Public_BarcodeCluster?clusteruri=BOLD:AEB2577" ext-link-type="uri">BOLD:AEB2577</ext-link>
              </td><td rowspan="1" colspan="1">
                <ext-link xmlns:xlink="http://www.w3.org/1999/xlink" xlink:type="simple" xlink:href="PQ734430" ext-link-type="gen">PQ734430</ext-link>
              </td><td rowspan="1" colspan="1">SO 262-155</td></tr><tr><td rowspan="1" colspan="1">DSB_3557</td><td rowspan="1" colspan="1">non type collection</td><td rowspan="1" colspan="1">undetermined</td><td rowspan="1" colspan="1">undetermined</td><td rowspan="1" colspan="1">
                <abbrev xmlns:xlink="http://www.w3.org/1999/xlink" content-type="institution" xlink:title="Deutsches Zentrum für Marine Biodiversitätsforschung" id="ABBRID0EV6BG" xlink:type="simple">DZMB</abbrev>
              </td><td rowspan="1" colspan="1"/><td rowspan="1" colspan="1">
                <ext-link xmlns:xlink="http://www.w3.org/1999/xlink" xlink:type="simple" xlink:href="http://www.boldsystems.org/index.php/Public_RecordView?processid=CCZ2760-19" ext-link-type="uri">CCZ2760-19</ext-link>
              </td><td rowspan="1" colspan="1">
                <ext-link xmlns:xlink="http://www.w3.org/1999/xlink" xlink:type="simple" xlink:href="http://boldsystems.org/index.php/Public_BarcodeCluster?clusteruri=BOLD:AEB2577" ext-link-type="uri">BOLD:AEB2577</ext-link>
              </td><td rowspan="1" colspan="1">
                <ext-link xmlns:xlink="http://www.w3.org/1999/xlink" xlink:type="simple" xlink:href="PQ734414" ext-link-type="gen">PQ734414</ext-link>
              </td><td rowspan="1" colspan="1">SO 262-155</td></tr><tr><td rowspan="1" colspan="1">DSB_3568</td><td rowspan="1" colspan="1">non type collection</td><td rowspan="1" colspan="1">female</td><td rowspan="1" colspan="1">undetermined</td><td rowspan="1" colspan="1">
                <abbrev xmlns:xlink="http://www.w3.org/1999/xlink" content-type="institution" xlink:title="Deutsches Zentrum für Marine Biodiversitätsforschung" id="ABBRID0ENBAI" xlink:type="simple">DZMB</abbrev>
              </td><td rowspan="1" colspan="1"/><td rowspan="1" colspan="1">
                <ext-link xmlns:xlink="http://www.w3.org/1999/xlink" xlink:type="simple" xlink:href="http://www.boldsystems.org/index.php/Public_RecordView?processid=CCZ2771-19" ext-link-type="uri">CCZ2771-19</ext-link>
              </td><td rowspan="1" colspan="1">
                <ext-link xmlns:xlink="http://www.w3.org/1999/xlink" xlink:type="simple" xlink:href="http://boldsystems.org/index.php/Public_BarcodeCluster?clusteruri=BOLD:AEB2577" ext-link-type="uri">BOLD:AEB2577</ext-link>
              </td><td rowspan="1" colspan="1">
                <ext-link xmlns:xlink="http://www.w3.org/1999/xlink" xlink:type="simple" xlink:href="PQ734660" ext-link-type="gen">PQ734660</ext-link>
              </td><td rowspan="1" colspan="1">SO 262-67</td></tr><tr><td rowspan="1" colspan="1">DSB_3826</td><td rowspan="1" colspan="1">non type collection</td><td rowspan="1" colspan="1">female</td><td rowspan="1" colspan="1">undetermined</td><td rowspan="1" colspan="1">
                <abbrev xmlns:xlink="http://www.w3.org/1999/xlink" content-type="institution" xlink:title="Deutsches Zentrum für Marine Biodiversitätsforschung" id="ABBRID0EEDAI" xlink:type="simple">DZMB</abbrev>
              </td><td rowspan="1" colspan="1"/><td rowspan="1" colspan="1">
                <ext-link xmlns:xlink="http://www.w3.org/1999/xlink" xlink:type="simple" xlink:href="http://www.boldsystems.org/index.php/Public_RecordView?processid=CCZ2991-19" ext-link-type="uri">CCZ2991-19</ext-link>
              </td><td rowspan="1" colspan="1">
                <ext-link xmlns:xlink="http://www.w3.org/1999/xlink" xlink:type="simple" xlink:href="http://boldsystems.org/index.php/Public_BarcodeCluster?clusteruri=BOLD:AEB2577" ext-link-type="uri">BOLD:AEB2577</ext-link>
              </td><td rowspan="1" colspan="1">
                <ext-link xmlns:xlink="http://www.w3.org/1999/xlink" xlink:type="simple" xlink:href="PQ734661" ext-link-type="gen">PQ734661</ext-link>
              </td><td rowspan="1" colspan="1">AB2-EB13</td></tr><tr><td rowspan="1" colspan="1">DSB_7946</td><td rowspan="1" colspan="1">non type collection</td><td rowspan="1" colspan="1">undetermined</td><td rowspan="1" colspan="1">undetermined</td><td rowspan="1" colspan="1">
                <abbrev xmlns:xlink="http://www.w3.org/1999/xlink" content-type="institution" xlink:title="Deutsches Zentrum für Marine Biodiversitätsforschung" id="ABBRID0E2EAI" xlink:type="simple">DZMB</abbrev>
              </td><td rowspan="1" colspan="1"/><td rowspan="1" colspan="1">
                <ext-link xmlns:xlink="http://www.w3.org/1999/xlink" xlink:type="simple" xlink:href="http://www.boldsystems.org/index.php/Public_RecordView?processid=MNGN137-24" ext-link-type="uri">MNGN137-24</ext-link>
              </td><td rowspan="1" colspan="1">
                <ext-link xmlns:xlink="http://www.w3.org/1999/xlink" xlink:type="simple" xlink:href="http://boldsystems.org/index.php/Public_BarcodeCluster?clusteruri=BOLD:AEB2577" ext-link-type="uri">BOLD:AEB2577</ext-link>
              </td><td rowspan="1" colspan="1">
                <ext-link xmlns:xlink="http://www.w3.org/1999/xlink" xlink:type="simple" xlink:href="PQ734477" ext-link-type="gen">PQ734477</ext-link>
              </td><td rowspan="1" colspan="1">KM23-50</td></tr><tr><td rowspan="1" colspan="1">DSB_7948</td><td rowspan="1" colspan="1">non type collection</td><td rowspan="1" colspan="1">undetermined</td><td rowspan="1" colspan="1">undetermined</td><td rowspan="1" colspan="1">
                <abbrev xmlns:xlink="http://www.w3.org/1999/xlink" content-type="institution" xlink:title="Deutsches Zentrum für Marine Biodiversitätsforschung" id="ABBRID0ESGAI" xlink:type="simple">DZMB</abbrev>
              </td><td rowspan="1" colspan="1"/><td rowspan="1" colspan="1">
                <ext-link xmlns:xlink="http://www.w3.org/1999/xlink" xlink:type="simple" xlink:href="http://www.boldsystems.org/index.php/Public_RecordView?processid=MNGN139-24" ext-link-type="uri">MNGN139-24</ext-link>
              </td><td rowspan="1" colspan="1">
                <ext-link xmlns:xlink="http://www.w3.org/1999/xlink" xlink:type="simple" xlink:href="http://boldsystems.org/index.php/Public_BarcodeCluster?clusteruri=BOLD:AEB2577" ext-link-type="uri">BOLD:AEB2577</ext-link>
              </td><td rowspan="1" colspan="1">
                <ext-link xmlns:xlink="http://www.w3.org/1999/xlink" xlink:type="simple" xlink:href="PQ734375" ext-link-type="gen">PQ734375</ext-link>
              </td><td rowspan="1" colspan="1">KM23-50</td></tr><tr><td rowspan="1" colspan="1">DSB_8397</td><td rowspan="1" colspan="1">non type collection</td><td rowspan="1" colspan="1">undetermined</td><td rowspan="1" colspan="1">undetermined</td><td rowspan="1" colspan="1">
                <abbrev xmlns:xlink="http://www.w3.org/1999/xlink" content-type="institution" xlink:title="Deutsches Zentrum für Marine Biodiversitätsforschung" id="ABBRID0EJIAI" xlink:type="simple">DZMB</abbrev>
              </td><td rowspan="1" colspan="1"/><td rowspan="1" colspan="1">
                <ext-link xmlns:xlink="http://www.w3.org/1999/xlink" xlink:type="simple" xlink:href="http://www.boldsystems.org/index.php/Public_RecordView?processid=MNGN578-24" ext-link-type="uri">MNGN578-24</ext-link>
              </td><td rowspan="1" colspan="1">
                <ext-link xmlns:xlink="http://www.w3.org/1999/xlink" xlink:type="simple" xlink:href="http://boldsystems.org/index.php/Public_BarcodeCluster?clusteruri=BOLD:AEB2577" ext-link-type="uri">BOLD:AEB2577</ext-link>
              </td><td rowspan="1" colspan="1">
                <ext-link xmlns:xlink="http://www.w3.org/1999/xlink" xlink:type="simple" xlink:href="PQ734562" ext-link-type="gen">PQ734562</ext-link>
              </td><td rowspan="1" colspan="1">KM23-69</td></tr><tr><td rowspan="1" colspan="1">DSB_8398</td><td rowspan="1" colspan="1">non type collection</td><td rowspan="1" colspan="1">undetermined</td><td rowspan="1" colspan="1">undetermined</td><td rowspan="1" colspan="1">
                <abbrev xmlns:xlink="http://www.w3.org/1999/xlink" content-type="institution" xlink:title="Deutsches Zentrum für Marine Biodiversitätsforschung" id="ABBRID0EAKAI" xlink:type="simple">DZMB</abbrev>
              </td><td rowspan="1" colspan="1"/><td rowspan="1" colspan="1">
                <ext-link xmlns:xlink="http://www.w3.org/1999/xlink" xlink:type="simple" xlink:href="http://www.boldsystems.org/index.php/Public_RecordView?processid=MNGN579-24" ext-link-type="uri">MNGN579-24</ext-link>
              </td><td rowspan="1" colspan="1">
                <ext-link xmlns:xlink="http://www.w3.org/1999/xlink" xlink:type="simple" xlink:href="http://boldsystems.org/index.php/Public_BarcodeCluster?clusteruri=BOLD:AEB2577" ext-link-type="uri">BOLD:AEB2577</ext-link>
              </td><td rowspan="1" colspan="1">
                <ext-link xmlns:xlink="http://www.w3.org/1999/xlink" xlink:type="simple" xlink:href="PQ734726" ext-link-type="gen">PQ734726</ext-link>
              </td><td rowspan="1" colspan="1">KM23-69</td></tr><tr><td rowspan="1" colspan="1">DSB_8399</td><td rowspan="1" colspan="1">non type collection</td><td rowspan="1" colspan="1">undetermined</td><td rowspan="1" colspan="1">undetermined</td><td rowspan="1" colspan="1">
                <abbrev xmlns:xlink="http://www.w3.org/1999/xlink" content-type="institution" xlink:title="Deutsches Zentrum für Marine Biodiversitätsforschung" id="ABBRID0EXLAI" xlink:type="simple">DZMB</abbrev>
              </td><td rowspan="1" colspan="1"/><td rowspan="1" colspan="1">
                <ext-link xmlns:xlink="http://www.w3.org/1999/xlink" xlink:type="simple" xlink:href="http://www.boldsystems.org/index.php/Public_RecordView?processid=MNGN580-24" ext-link-type="uri">MNGN580-24</ext-link>
              </td><td rowspan="1" colspan="1">
                <ext-link xmlns:xlink="http://www.w3.org/1999/xlink" xlink:type="simple" xlink:href="http://boldsystems.org/index.php/Public_BarcodeCluster?clusteruri=BOLD:AEB2577" ext-link-type="uri">BOLD:AEB2577</ext-link>
              </td><td rowspan="1" colspan="1">
                <ext-link xmlns:xlink="http://www.w3.org/1999/xlink" xlink:type="simple" xlink:href="PQ734755" ext-link-type="gen">PQ734755</ext-link>
              </td><td rowspan="1" colspan="1">KM23-69</td></tr><tr><td rowspan="1" colspan="1">DSB_8352</td><td rowspan="1" colspan="1">non type collection</td><td rowspan="1" colspan="1">undetermined</td><td rowspan="1" colspan="1">undetermined</td><td rowspan="1" colspan="1">
                <abbrev xmlns:xlink="http://www.w3.org/1999/xlink" content-type="institution" xlink:title="Deutsches Zentrum für Marine Biodiversitätsforschung" id="ABBRID0EONAI" xlink:type="simple">DZMB</abbrev>
              </td><td rowspan="1" colspan="1"/><td rowspan="1" colspan="1">
                <ext-link xmlns:xlink="http://www.w3.org/1999/xlink" xlink:type="simple" xlink:href="http://www.boldsystems.org/index.php/Public_RecordView?processid=MNGN533-24" ext-link-type="uri">MNGN533-24</ext-link>
              </td><td rowspan="1" colspan="1">
                <ext-link xmlns:xlink="http://www.w3.org/1999/xlink" xlink:type="simple" xlink:href="http://boldsystems.org/index.php/Public_BarcodeCluster?clusteruri=BOLD:AEB2577" ext-link-type="uri">BOLD:AEB2577</ext-link>
              </td><td rowspan="1" colspan="1">
                <ext-link xmlns:xlink="http://www.w3.org/1999/xlink" xlink:type="simple" xlink:href="PQ734320" ext-link-type="gen">PQ734320</ext-link>
              </td><td rowspan="1" colspan="1">KM23-49</td></tr></tbody></table></table-wrap><table-wrap id="T3" position="float" orientation="portrait"><label>Table 3.</label><caption><p>Morphological differences between <italic><tp:taxon-name><tp:taxon-name-part taxon-name-part-type="genus" reg="Cleonardo">Cleonardo</tp:taxon-name-part> <tp:taxon-name-part taxon-name-part-type="species" reg="daniela">daniela</tp:taxon-name-part></tp:taxon-name></italic> sp. nov., <italic><tp:taxon-name><tp:taxon-name-part taxon-name-part-type="genus" reg="Cleonardo">C.</tp:taxon-name-part> <tp:taxon-name-part taxon-name-part-type="species" reg="compassionate">compassionate</tp:taxon-name-part></tp:taxon-name></italic> sp. nov., <italic><tp:taxon-name><tp:taxon-name-part taxon-name-part-type="genus" reg="Cleonardo">C.</tp:taxon-name-part> <tp:taxon-name-part taxon-name-part-type="species" reg="longipes">longipes</tp:taxon-name-part></tp:taxon-name></italic> Stebbing, 1888, and <italic><tp:taxon-name><tp:taxon-name-part taxon-name-part-type="genus" reg="Cleonardo">C.</tp:taxon-name-part> <tp:taxon-name-part taxon-name-part-type="species" reg="biscayensis">biscayensis</tp:taxon-name-part></tp:taxon-name></italic> Chevreux, 1908.</p></caption><table><tbody><tr><th rowspan="1" colspan="1"><bold>Species/character</bold>s</th><th rowspan="1" colspan="1"><bold><italic><tp:taxon-name>
                            <tp:taxon-name-part taxon-name-part-type="genus" reg="Cleonardo">C.</tp:taxon-name-part> <tp:taxon-name-part taxon-name-part-type="species" reg="daniela">daniela</tp:taxon-name-part></tp:taxon-name></italic> sp. nov</bold>.</th><th rowspan="1" colspan="1"><bold><italic><tp:taxon-name>
                            <tp:taxon-name-part taxon-name-part-type="genus" reg="Cleonardo">C.</tp:taxon-name-part> <tp:taxon-name-part taxon-name-part-type="species" reg="compassionate">compassionate</tp:taxon-name-part></tp:taxon-name></italic> sp. nov</bold>.</th><th rowspan="1" colspan="1">
                      <bold>
                        <italic>
                          <tp:taxon-name>
                            <tp:taxon-name-part taxon-name-part-type="genus" reg="Cleonardo">C.</tp:taxon-name-part> <tp:taxon-name-part taxon-name-part-type="species" reg="longipes">longipes</tp:taxon-name-part></tp:taxon-name>
                        </italic>
                      </bold>
                    </th><th rowspan="1" colspan="1">
                      <bold>
                        <italic>
                          <tp:taxon-name>
                            <tp:taxon-name-part taxon-name-part-type="genus" reg="Cleonardo">C.</tp:taxon-name-part> <tp:taxon-name-part taxon-name-part-type="species" reg="biscayensis">biscayensis</tp:taxon-name-part></tp:taxon-name>
                        </italic>
                      </bold>
                    </th></tr><tr><td rowspan="1" colspan="1">Antenna 1: length of article 1 to article 2</td><td rowspan="1" colspan="1">equal</td><td rowspan="1" colspan="1">shorter</td><td rowspan="1" colspan="1">shorter</td><td rowspan="1" colspan="1">equal</td></tr><tr><td rowspan="1" colspan="1">Accessory flagellum</td><td rowspan="1" colspan="1">1/2 the length of first article of flagellum</td><td rowspan="1" colspan="1">same length as first article of flagellum</td><td rowspan="1" colspan="1">shorter than first article of flagellum</td><td rowspan="1" colspan="1">same length as first article of flagellum</td></tr><tr><td rowspan="1" colspan="1">Antenna 2: calceoli on articles</td><td rowspan="1" colspan="1">posterior edge of article 4, 5 and flagellum</td><td rowspan="1" colspan="1">posterior edge of article 4, 5 and flagellum</td><td rowspan="1" colspan="1">anterior edge of article 4, 5 and flagellum</td><td rowspan="1" colspan="1">anterior edge of flagellum</td></tr><tr><td rowspan="1" colspan="1">Mandible: length of article 2 to article 3</td><td rowspan="1" colspan="1">art. 2 &gt; art. 3</td><td rowspan="1" colspan="1">art. 2 = art. 3</td><td rowspan="1" colspan="1">art. 2 &lt; art. 3</td><td rowspan="1" colspan="1">art. 2 &lt; art. 3</td></tr><tr><td rowspan="1" colspan="1">Mandible: accessory spine row</td><td rowspan="1" colspan="1">5 or 6</td><td rowspan="1" colspan="1">4 or 5</td><td rowspan="1" colspan="1">10 or 11</td><td rowspan="1" colspan="1">–</td></tr><tr><td rowspan="1" colspan="1">Telson exceeding uropods</td><td rowspan="1" colspan="1">no</td><td rowspan="1" colspan="1">yes</td><td rowspan="1" colspan="1">no</td><td rowspan="1" colspan="1">–</td></tr><tr><td rowspan="1" colspan="1">Sexual dimorphism</td><td rowspan="1" colspan="1">no</td><td rowspan="1" colspan="1">yes</td><td rowspan="1" colspan="1">no</td><td rowspan="1" colspan="1">yes</td></tr></tbody></table></table-wrap></tp:treatment-sec><ref-list><ref id="B23"><mixed-citation xmlns:xlink="http://www.w3.org/1999/xlink" xlink:type="simple">Jażdżewska AM, Mamos T (2019) High species richness of Northwest Pacific deep-sea amphipods revealed through DNA barcoding. Progress in Oceanography 178: 102184. <ext-link xlink:type="simple" xlink:href="10.1016/j.pocean.2019.102184" ext-link-type="doi">https://doi.org/10.1016/j.pocean.2019.102184</ext-link></mixed-citation></ref><ref id="B33"><mixed-citation xmlns:xlink="http://www.w3.org/1999/xlink" xlink:type="simple">Pleijel F, Jondelius U, Norlinder E, Nygren A, Oxelman B, Schander C, Sundberg P, Thollesson M (2008) Phylogenies without roots? A plea for the use of vouchers in molecular phylogenetic studies. Molecular Phylogenetics and Evolution 48(1): 369–371. <ext-link xlink:type="simple" xlink:href="10.1016/j.ympev.2008.03.024" ext-link-type="doi">https://doi.org/10.1016/j.ympev.2008.03.024</ext-link></mixed-citation></ref></ref-list></tp:taxon-treatment>
