# Supplementary material for: Eusiridae (Crustacea, Amphipoda) of the Clarion-Clipperton Zone in the abyssal east Pacific with descriptions of five new species
Source: Zookeys. 2026 Mar 24;1274:35–77. doi: 10.3897/zookeys.1274.140610 (PMC13040245; doi:10.3897/zookeys.1274.140610)
Supplement: XML Treatment for Dorotea [file zookeys.1274.140610-treatment4.xml]

<!DOCTYPE tp:taxon-treatment
  PUBLIC "-//TaxonX//DTD Taxonomic Treatment Publishing DTD v0 20100105//EN" "tax-treatment-NSO.dtd">
<tp:taxon-treatment xmlns:tp="http://www.plazi.org/taxpub"><tp:treatment-meta><kwd-group><label>Taxon classification</label><kwd>
                <named-content content-type="kingdom">Animalia</named-content>
              </kwd><kwd>
                <named-content content-type="order">Amphipoda</named-content>
              </kwd><kwd>
                <named-content content-type="family">Eusiridae</named-content>
              </kwd></kwd-group><mixed-citation publication-type="journal"><person-group><name><surname>Lörz</surname><given-names>Anne-Nina</given-names></name><name><surname>Engel</surname><given-names>Laura</given-names></name><name><surname>Jereczek</surname><given-names>Halina</given-names></name><name><surname>Ćwierz</surname><given-names>Nikodem</given-names></name><name><surname>Jażdżewska</surname><given-names>Anna M.</given-names></name></person-group><article-title><tp:taxon-name>
            <tp:taxon-name-part taxon-name-part-type="family" reg="Eusiridae">Eusiridae</tp:taxon-name-part>
          </tp:taxon-name> (<tp:taxon-name><tp:taxon-name-part taxon-name-part-type="subphylum" reg="Crustacea">Crustacea</tp:taxon-name-part></tp:taxon-name>, <tp:taxon-name><tp:taxon-name-part taxon-name-part-type="order" reg="Amphipoda">Amphipoda</tp:taxon-name-part></tp:taxon-name>) of the Clarion-Clipperton Zone in the abyssal east Pacific with descriptions of five new species</article-title><source>Zookeys</source><day>24</day><month>03</month><year>2026</year><volume>1274</volume><fpage>35</fpage><lpage>77</lpage><pub-id pub-id-type="doi">10.3897/zookeys.1274.140610</pub-id></mixed-citation></tp:treatment-meta><tp:nomenclature><label>Genus</label><tp:taxon-name><object-id xmlns:xlink="http://www.w3.org/1999/xlink" content-type="arpha" xlink:type="simple">85D274B7-9E80-5028-B451-AF128F3FA8AF</object-id>
              <tp:taxon-name-part taxon-name-part-type="genus" reg="Dorotea">Dorotea</tp:taxon-name-part>
            </tp:taxon-name><tp:taxon-authority>Corbari, Frutos &amp; Sorbe, 2019</tp:taxon-authority></tp:nomenclature><tp:treatment-sec sec-type="Type species" id="SECID0EDNCI"><title>Type species.</title><p><italic><tp:taxon-name>
                  <tp:taxon-name-part taxon-name-part-type="genus" reg="Dorotea">Dorotea</tp:taxon-name-part> <tp:taxon-name-part taxon-name-part-type="species" reg="papuana">papuana</tp:taxon-name-part></tp:taxon-name></italic> Corbari, Frutos &amp; Sorbe, 2019 (original designation).</p></tp:treatment-sec><tp:treatment-sec sec-type="Included species" id="SECID0EXNCI"><title>Included species.</title><p><italic><tp:taxon-name>
                  <tp:taxon-name-part taxon-name-part-type="genus" reg="Dorotea">Dorotea</tp:taxon-name-part> <tp:taxon-name-part taxon-name-part-type="species" reg="aberrantis">aberrantis</tp:taxon-name-part></tp:taxon-name></italic> (Bellan-Santini &amp; Ledoyer, 1987); <italic><tp:taxon-name><tp:taxon-name-part taxon-name-part-type="genus" reg="Dorotea">D.</tp:taxon-name-part> <tp:taxon-name-part taxon-name-part-type="species" reg="papuana">papuana</tp:taxon-name-part></tp:taxon-name></italic> Corbari, Frutos &amp; Sorbe, 2019; <italic><tp:taxon-name><tp:taxon-name-part taxon-name-part-type="genus" reg="Dorotea">Dorotea</tp:taxon-name-part> <tp:taxon-name-part taxon-name-part-type="species" reg="elizae">elizae</tp:taxon-name-part></tp:taxon-name></italic> sp. nov.</p></tp:treatment-sec><tp:treatment-sec sec-type="Diagnosis" id="SECID0EBPCI"><title>Diagnosis.</title><p>(updated after <xref ref-type="bibr" rid="B14">Corbari et al. 2019</xref>). Body not strongly compressed, dorsally smooth. Rostrum short. Head lateral cephalic lobe weakly produced. Eyes lacking. Antennae medium size. Antenna 1 probably slightly longer than antenna 2, peduncular article 1 subequal to article 2, accessory flagellum uni-articulated, linear. Antenna 2, peduncular article 4 broader than article 5, flagellum not shortened. Upper lip evenly rounded distally. Lower lip, inner lobes weak. Mandible, incisor with long incurved cutting edge, poorly dentate or smooth; lacinia mobilis five-dentate; setal row with six or seven setae; palp, article 3 longer than article 2, slightly falciform, tapering distally; article 2 broader than article 3. Maxilla 1, inner plate with 1–3 subapical setae; outer plate with ten or 11 apical stout setae; palp slender, distal article longest. Maxilla 2, inner plate broader and shorter than outer plate. Maxilliped palp, articles ordinary; outer plate large; inner plate with three apical teeth. Coxae 1–4 regular, medium; coxa 1 broadly rounding, not produced; coxa 4 slightly excavate posteriorly. Coxae 5 and 6 bilobate. Gnathopods 1 and 2 subsimilar, both strongly subchelate; carpal lobes broad; propodus large, posterior margin short, palm oblique, margin spinose. Pereopods 3 and 4 slender, merus slightly longer than carpus, dactylus simple, stout and medium length. Pereopods 5–7 homopodous, subequal in form and size, not greatly elongate; bases broad; dactylus simple, stout and medium length. Epimera 1–3 regular, not serrate on posterior margin. Uropods 1 and 2 rami lanceolate, outer ramus shorter than inner ramus. Uropod 3 rami broadly lanceolate, outer ramus shorter than inner ramus. Telson elongate, lobate, weakly cleft. Brood plates on pereopods 2–5. Coxal gills on pereopods 2–7.</p><p>The genus <italic><tp:taxon-name><tp:taxon-name-part taxon-name-part-type="genus" reg="Dorotea">Dorotea</tp:taxon-name-part></tp:taxon-name></italic> was created for <italic><tp:taxon-name><tp:taxon-name-part taxon-name-part-type="genus" reg="Dorotea">Dorotea</tp:taxon-name-part> <tp:taxon-name-part taxon-name-part-type="species" reg="papuana">papuana</tp:taxon-name-part></tp:taxon-name></italic> Corbari, Frutos &amp; Sorbe, 2019 and also includes <italic><tp:taxon-name><tp:taxon-name-part taxon-name-part-type="genus" reg="Dorotea">D.</tp:taxon-name-part> <tp:taxon-name-part taxon-name-part-type="species" reg="aberrantis">aberrantis</tp:taxon-name-part></tp:taxon-name></italic> (Bellan-Santini &amp; Ledoyer, 1987) previously assigned to <italic><tp:taxon-name><tp:taxon-name-part taxon-name-part-type="genus" reg="Eusiroides">Eusiroides</tp:taxon-name-part></tp:taxon-name></italic> (<xref ref-type="bibr" rid="B5">Bellan-Santini and Ledoyer 1987</xref>). Our individual matches the generic diagnosis in most characters. However, seven characters appear to vary between species assigned to this genus (see Table <xref ref-type="table" rid="T4">4</xref>).</p><table-wrap id="T4" position="float" orientation="portrait"><label>Table 4.</label><caption><p>Characters used to separate species of <italic><tp:taxon-name><tp:taxon-name-part taxon-name-part-type="genus" reg="Dorotea">Dorotea</tp:taxon-name-part></tp:taxon-name></italic>. Character states listed in the genus diagnosis indicated with bold font.</p></caption><table><tbody><tr><th rowspan="1" colspan="1">
                      <bold>Species/ character</bold>
                    </th><th rowspan="1" colspan="1">
                      <bold><italic><tp:taxon-name>
                            <tp:taxon-name-part taxon-name-part-type="genus" reg="Dorotea">Dorotea</tp:taxon-name-part> <tp:taxon-name-part taxon-name-part-type="species" reg="aberrantis">aberrantis</tp:taxon-name-part></tp:taxon-name></italic> (Bellan-Santini &amp; Ledoyer, 1987)</bold>
                    </th><th rowspan="1" colspan="1">
                      <bold><italic><tp:taxon-name>
                            <tp:taxon-name-part taxon-name-part-type="genus" reg="Dorotea">Dorotea</tp:taxon-name-part> <tp:taxon-name-part taxon-name-part-type="species" reg="papuana">papuana</tp:taxon-name-part></tp:taxon-name></italic> Corbari, Frutos &amp; Sorbe, 2019</bold>
                    </th><th rowspan="1" colspan="1"><bold><italic><tp:taxon-name>
                            <tp:taxon-name-part taxon-name-part-type="genus" reg="Dorotea">Dorotea</tp:taxon-name-part> <tp:taxon-name-part taxon-name-part-type="species" reg="elizae">elizae</tp:taxon-name-part></tp:taxon-name></italic> sp. nov</bold>.</th></tr><tr><td rowspan="1" colspan="1">A1/A2 calceoli</td><td rowspan="1" colspan="1">unknown in female, absent in male</td><td rowspan="1" colspan="1">
                      <bold>present in female, unknown in male</bold>
                    </td><td rowspan="1" colspan="1">unknown in female, present in male</td></tr><tr><td rowspan="1" colspan="1">Upper lip</td><td rowspan="1" colspan="1">
                      <bold>rounded distally</bold>
                    </td><td rowspan="1" colspan="1">
                      <bold>rounded distally</bold>
                    </td><td rowspan="1" colspan="1">slightly emarginate distally</td></tr><tr><td rowspan="1" colspan="1"><abbrev xmlns:xlink="http://www.w3.org/1999/xlink" xlink:title="mandible" id="ABBRID0EZUCI" xlink:type="simple">Md</abbrev> cutting edge</td><td rowspan="1" colspan="1">smooth</td><td rowspan="1" colspan="1">
                      <bold>poorly dentate (2+)</bold>
                    </td><td rowspan="1" colspan="1">smooth</td></tr><tr><td rowspan="1" colspan="1"><abbrev xmlns:xlink="http://www.w3.org/1999/xlink" xlink:title="mandible" id="ABBRID0EOVCI" xlink:type="simple">Md</abbrev> setal row (no of setae)</td><td rowspan="1" colspan="1">seven</td><td rowspan="1" colspan="1">
                      <bold>six</bold>
                    </td><td rowspan="1" colspan="1">seven</td></tr><tr><td rowspan="1" colspan="1">Mx1 inner plate (no of setae)</td><td rowspan="1" colspan="1">one</td><td rowspan="1" colspan="1">
                      <bold>three</bold>
                    </td><td rowspan="1" colspan="1">two</td></tr><tr><td rowspan="1" colspan="1">Mx1 outer plate (no of setae)</td><td rowspan="1" colspan="1">unknown</td><td rowspan="1" colspan="1">
                      <bold>ten</bold>
                    </td><td rowspan="1" colspan="1">eleven</td></tr><tr><td rowspan="1" colspan="1">Basis P5-7</td><td rowspan="1" colspan="1">
                      <bold>with posterodistal lobe</bold>
                    </td><td rowspan="1" colspan="1">
                      <bold>with posterodistal lobe</bold>
                    </td><td rowspan="1" colspan="1">without posterodistal lobe</td></tr></tbody></table></table-wrap><p>Each of the species of <italic><tp:taxon-name><tp:taxon-name-part taxon-name-part-type="genus" reg="Dorotea">Dorotea</tp:taxon-name-part></tp:taxon-name></italic> is known only from a unique individual of a different sex (<italic><tp:taxon-name><tp:taxon-name-part taxon-name-part-type="genus" reg="Dorotea">D.</tp:taxon-name-part> <tp:taxon-name-part taxon-name-part-type="species" reg="papuana">papuana</tp:taxon-name-part></tp:taxon-name></italic> from the female, for the other two species only males are known), so there is no possibility to infer the intraspecific variation. With the exception of the shape of the upper lip these characters need to be treated as species specific ones. There is a large difference in shape of the upper lip between our specimen and the other two <italic><tp:taxon-name><tp:taxon-name-part taxon-name-part-type="genus" reg="Dorotea">Dorotea</tp:taxon-name-part></tp:taxon-name></italic> species described; however, due to the three-dimensional nature of this appendage the differences in observed shape may be associated with positioning during slide preparation. The lack of more individuals of any of the species prevents from decision how stable is this character; this is why the shape of the upper lip was left unchanged in the generic diagnosis.</p></tp:treatment-sec><ref-list><ref id="B14"><mixed-citation xmlns:xlink="http://www.w3.org/1999/xlink" xlink:type="simple">Corbari L, Frutos I, Sorbe JC (2019) <italic><tp:taxon-name><tp:taxon-name-part taxon-name-part-type="genus">Dorotea</tp:taxon-name-part></tp:taxon-name></italic> gen. nov., a new bathyal genus (<tp:taxon-name><tp:taxon-name-part taxon-name-part-type="order">Amphipoda</tp:taxon-name-part></tp:taxon-name>, <tp:taxon-name><tp:taxon-name-part taxon-name-part-type="family">Eusiridae</tp:taxon-name-part></tp:taxon-name>) from the Solomon Sea (Papua New Guinea). Zootaxa 4568(1): 069–080. <ext-link xlink:type="simple" xlink:href="10.11646/zootaxa.4568.1.4" ext-link-type="doi">https://doi.org/10.11646/zootaxa.4568.1.4</ext-link></mixed-citation></ref><ref id="B5"><mixed-citation xmlns:xlink="http://www.w3.org/1999/xlink" xlink:type="simple">Bellan-Santini D, Ledoyer M (1987) Gammariens (<tp:taxon-name><tp:taxon-name-part taxon-name-part-type="subphylum">Crustacea</tp:taxon-name-part></tp:taxon-name>, <tp:taxon-name><tp:taxon-name-part taxon-name-part-type="order">Amphipoda</tp:taxon-name-part></tp:taxon-name>) des Iles Marion et Prince Edward. Campagne MD 08 du M. S. “Marion Dufresne” en 1976. Bollettino del Museo Civico di Storia Naturale di Verona 13: 349–435.</mixed-citation></ref></ref-list></tp:taxon-treatment>
