# Supplementary material for: Eusiridae (Crustacea, Amphipoda) of the Clarion-Clipperton Zone in the abyssal east Pacific with descriptions of five new species
Source: Zookeys. 2026 Mar 24;1274:35–77. doi: 10.3897/zookeys.1274.140610 (PMC13040245; doi:10.3897/zookeys.1274.140610)
Supplement: XML Treatment for Dorotea elizae [file zookeys.1274.140610-treatment5.xml]

<!DOCTYPE tp:taxon-treatment
  PUBLIC "-//TaxonX//DTD Taxonomic Treatment Publishing DTD v0 20100105//EN" "tax-treatment-NSO.dtd">
<tp:taxon-treatment xmlns:tp="http://www.plazi.org/taxpub"><tp:treatment-meta><kwd-group><label>Taxon classification</label><kwd>
                <named-content content-type="kingdom">Animalia</named-content>
              </kwd><kwd>
                <named-content content-type="order">Amphipoda</named-content>
              </kwd><kwd>
                <named-content content-type="family">Eusiridae</named-content>
              </kwd></kwd-group><mixed-citation publication-type="journal"><person-group><name><surname>Lörz</surname><given-names>Anne-Nina</given-names></name><name><surname>Engel</surname><given-names>Laura</given-names></name><name><surname>Jereczek</surname><given-names>Halina</given-names></name><name><surname>Ćwierz</surname><given-names>Nikodem</given-names></name><name><surname>Jażdżewska</surname><given-names>Anna M.</given-names></name></person-group><article-title><tp:taxon-name>
            <tp:taxon-name-part taxon-name-part-type="family" reg="Eusiridae">Eusiridae</tp:taxon-name-part>
          </tp:taxon-name> (<tp:taxon-name><tp:taxon-name-part taxon-name-part-type="subphylum" reg="Crustacea">Crustacea</tp:taxon-name-part></tp:taxon-name>, <tp:taxon-name><tp:taxon-name-part taxon-name-part-type="order" reg="Amphipoda">Amphipoda</tp:taxon-name-part></tp:taxon-name>) of the Clarion-Clipperton Zone in the abyssal east Pacific with descriptions of five new species</article-title><source>Zookeys</source><day>24</day><month>03</month><year>2026</year><volume>1274</volume><fpage>35</fpage><lpage>77</lpage><pub-id pub-id-type="doi">10.3897/zookeys.1274.140610</pub-id></mixed-citation></tp:treatment-meta><tp:nomenclature><tp:taxon-name><object-id xmlns:xlink="http://www.w3.org/1999/xlink" content-type="arpha" xlink:type="simple">2B8536E9-8431-5136-BA6B-274294C6F72A</object-id>
              <tp:taxon-name-part taxon-name-part-type="genus" reg="Dorotea">Dorotea</tp:taxon-name-part>
              <tp:taxon-name-part taxon-name-part-type="species" reg="elizae">elizae</tp:taxon-name-part>
              <object-id xmlns:xlink="http://www.w3.org/1999/xlink" content-type="zoobank" xlink:type="simple">https://zoobank.org/A15B00BE-8C92-4811-AEA1-25F7BF6F4C53</object-id>
            </tp:taxon-name><tp:taxon-status xmlns:xlink="http://www.w3.org/1999/xlink" xlink:type="simple">sp. nov.</tp:taxon-status><xref ref-type="fig" rid="F13">Figs 13</xref><xref ref-type="fig" rid="F14">, 14</xref><xref ref-type="fig" rid="F15">, 15</xref><xref ref-type="fig" rid="F16">, 16</xref></tp:nomenclature><tp:treatment-sec sec-type="Type material" id="SECID0EB1CI"><title>Type material.</title><p><bold><italic>Holotype</italic></bold>: Pacific • male, 16 mm, <abbrev xmlns:xlink="http://www.w3.org/1999/xlink" content-type="institution" xlink:title="Senckenberg Museum (Frankfurt, Germany)" id="ABBRID0EM1CI" xlink:type="simple">SMF</abbrev> 62816, COI: <ext-link xmlns:xlink="http://www.w3.org/1999/xlink" xlink:type="simple" xlink:href="PQ734718" ext-link-type="gen">PQ734718</ext-link>, body remnants and two slides with appendages, Clarion-Clipperton Zone, <abbrev xmlns:xlink="http://www.w3.org/1999/xlink" xlink:title="Ocean Mineral Singapore Pte. Ltd." id="ABBRID0EW1CI" xlink:type="simple">OMS</abbrev> exploration contract area, R/V <italic>Thompson</italic>, ABYSSLINE-2, <abbrev xmlns:xlink="http://www.w3.org/1999/xlink" xlink:title="epibenthic sledge" id="ABBRID0E31CI" xlink:type="simple">EBS</abbrev>, AB2-EB06, 01/03/2015, <named-content xmlns:xlink="http://www.w3.org/1999/xlink" content-type="dwc:verbatimCoordinates" xlink:type="simple"><named-content content-type="geo-json" specific-use="{&#34;type&#34;:&#34;Point&#34;,&#34;coordinates&#34;:[-117.019222,12.018072]}" id="NCID0ED2CI" xlink:type="simple">12°15.06'N, 117°19.2'W</named-content></named-content>, 4137 m.</p></tp:treatment-sec><tp:treatment-sec sec-type="Type locality" id="SECID0EI2CI"><title>Type locality.</title><p>Abyssal Pacific Ocean, Clarion-Clipperton Zone, <named-content xmlns:xlink="http://www.w3.org/1999/xlink" content-type="dwc:verbatimCoordinates" xlink:type="simple"><named-content content-type="geo-json" specific-use="{&#34;type&#34;:&#34;Point&#34;,&#34;coordinates&#34;:[-117.019222,12.018072]}" id="NCID0ER2CI" xlink:type="simple">12°15.06'N, 117°19.2'W</named-content></named-content>, 4137 m.</p></tp:treatment-sec><tp:treatment-sec sec-type="Description" id="SECID0EW2CI"><title>Description.</title><p>Based on male, 16 mm, <abbrev xmlns:xlink="http://www.w3.org/1999/xlink" content-type="institution" xlink:title="Senckenberg Museum (Frankfurt, Germany)" id="ABBRID0E32CI" xlink:type="simple">SMF</abbrev> 62816.</p><p><bold><italic>Body</italic></bold> (Fig. <xref ref-type="fig" rid="F13">13</xref>): dorsally smooth.</p><p><bold><italic>Head</italic></bold> (Fig. <xref ref-type="fig" rid="F13">13</xref>): almost as long as deep, as long as pereonites 1 and 2 combined; no eyes or ocular pigment visible; rostrum vestigial; interantennal lobe weak, subquadrate.</p><fig id="F13" position="float" orientation="portrait"><object-id xmlns:xlink="http://www.w3.org/1999/xlink" content-type="doi" xlink:type="simple">10.3897/zookeys.1274.140610.figure13</object-id><object-id xmlns:xlink="http://www.w3.org/1999/xlink" content-type="arpha" xlink:type="simple">3553E750-B6B5-5F0E-9057-E8409E0B989D</object-id><label>Figure 13.</label><caption><p><italic><tp:taxon-name>
                      <tp:taxon-name-part taxon-name-part-type="genus" reg="Dorotea">Dorotea</tp:taxon-name-part> <tp:taxon-name-part taxon-name-part-type="species" reg="elizae">elizae</tp:taxon-name-part></tp:taxon-name></italic> sp. nov., male, 16 mm, <abbrev xmlns:xlink="http://www.w3.org/1999/xlink" content-type="institution" xlink:title="Senckenberg Museum (Frankfurt, Germany)" id="ABBRID0EL4CI" xlink:type="simple">SMF</abbrev> 62816. Scale bar: 0.5 mm.</p></caption><graphic xmlns:xlink="http://www.w3.org/1999/xlink" xlink:href="zookeys-1274-035_article-140610__-g013.jpg" id="oo_1568345.jpg" position="float" orientation="portrait" xlink:type="simple"><uri content-type="original_file" xlink:type="simple">https://binary.pensoft.net/fig/1568345</uri></graphic></fig><p><bold><italic>Antenna 1</italic></bold> (Fig. <xref ref-type="fig" rid="F14">14</xref>): long, as long as pereon and pleon segments combined (checked before dissection), length ratios of peduncle articles 1–3 1:1:0.3; article 1 with seven groups of slender setae and a few additional displaced long setae; article 2 with eight rows of slender setae and additional setae at the distal margin; article 3 with one group of short, slender setae and a few setae at the distal margin; flagellum ≥ 100-articulated, a few distal ones broken off, almost every flagellar article with a few long, slender setae on ventral side, additional group of medial setae every few articles, calceoli present; accessory flagellum uni-articulated, reaching 2/3 of the first flagellar article, with three short distal setae.</p><fig id="F14" position="float" orientation="portrait"><object-id xmlns:xlink="http://www.w3.org/1999/xlink" content-type="doi" xlink:type="simple">10.3897/zookeys.1274.140610.figure14</object-id><object-id xmlns:xlink="http://www.w3.org/1999/xlink" content-type="arpha" xlink:type="simple">94E8CB2C-FB0B-5637-B0E1-0E4D4B19680C</object-id><label>Figure 14.</label><caption><p><italic><tp:taxon-name>
                      <tp:taxon-name-part taxon-name-part-type="genus" reg="Dorotea">Dorotea</tp:taxon-name-part> <tp:taxon-name-part taxon-name-part-type="species" reg="elizae">elizae</tp:taxon-name-part></tp:taxon-name></italic> sp. nov., Holotype, male, 16 mm, <abbrev xmlns:xlink="http://www.w3.org/1999/xlink" content-type="institution" xlink:title="Senckenberg Museum (Frankfurt, Germany)" id="ABBRID0ER5CI" xlink:type="simple">SMF</abbrev> 62816. Scale bars: 0.5 mm (A1, A2), 0.2 mm (<abbrev xmlns:xlink="http://www.w3.org/1999/xlink" xlink:title="lower lip" id="ABBRID0EW5CI" xlink:type="simple">LL</abbrev>, lMd, rMd, lMx1, rMx1, lMx2, rMx2, <abbrev xmlns:xlink="http://www.w3.org/1999/xlink" xlink:title="upper lip" id="ABBRID0E15CI" xlink:type="simple">UL</abbrev>).</p></caption><graphic xmlns:xlink="http://www.w3.org/1999/xlink" xlink:href="zookeys-1274-035_article-140610__-g014.jpg" id="oo_1568346.jpg" position="float" orientation="portrait" xlink:type="simple"><uri content-type="original_file" xlink:type="simple">https://binary.pensoft.net/fig/1568346</uri></graphic></fig><p><bold><italic>Antenna 2</italic></bold> (Figs <xref ref-type="fig" rid="F13">13</xref>, <xref ref-type="fig" rid="F14">14</xref>): shorter than antenna 1, as long as head and pereon segments combined; article 4 length 2× article 5; peduncular article 4 with nine rows of brush setae and at the distal margin; peduncle article 5 with four rows of short setae and group of long setae at the distal margin; flagellum longer than peduncle, ≥ 50-articulated (distal part broken off), short setae placed distally on flagellar articles, calceoli present.</p><p><bold><italic>Upper lip</italic></bold> (Fig. <xref ref-type="fig" rid="F14">14</xref>): entire, wider than long, apically emarginate, with submarginal row of setules. Epistome bluntly pointed.</p><p><bold><italic>Mandible</italic></bold> (Fig. <xref ref-type="fig" rid="F14">14</xref>): incisor margins curved, with smooth cutting edge; left lacinia mobilis five-dentate; right lacinia mobilis narrower with indistinct teeth; accessory spine rows with seven narrow spines; molar columnar, strongly triturative, denticulate, one associated seta at left molar (at right molar probably broken off); palp tri-articulated, article 1 short, article 2 length 0.6× article 3, with 11 posterodistal setae, article 3 slightly tapering and curved, seven (left) or eight (right) long setae on medial surface proximally, posterior margin with a row of ~ 70 setae of different lengths.</p><p><bold><italic>Lower lip</italic></bold> (Fig. <xref ref-type="fig" rid="F14">14</xref>): outer lobes broadly rounded, mandibular lobes bluntly pointed; inner lobes small, separate; inner and outer lobes setulose apically.</p><p><bold><italic>Maxilla 1</italic></bold> (Fig. <xref ref-type="fig" rid="F14">14</xref>): inner plate subtriangular (partly damaged at right Mx), with two tiny, subapical setae; outer plate with 11 spine-teeth; palp bi-articulated, longer than outer plate, slender, rounded apically, article 1 length 0.5× article 2, article 2 with 12 (right) or 14 (left) apical/subapical setae in two rows and one lateral seta.</p><p><bold><italic>Maxilla 2</italic></bold> (Fig. <xref ref-type="fig" rid="F14">14</xref>): left – lost, right – plates subequal in length, inner plate 2× as wide as outer, with 19 setae apically and subapically organized in two rows, fine setules on the surface; outer plate rounded with ~ 15 apical setae.</p><p><bold><italic>Maxilliped</italic></bold> (Fig. <xref ref-type="fig" rid="F15">15</xref>): strongly setose; inner plate subrectangular, reaching ~ 1/2 basal article of palp, apical margin with three blunt spines and eight longer setae; outer plate slightly curved, long, reaching ~ 1/2 length of palp article 2; palp four-articulated, strong; article 2 widening distally; article 3 expanded mediodistally, with long setae at the edge and on the surface; article 4 strong, slightly curved, with spine on its tip and four seta-like spines; length ratios of articles 1–4 1:2.4:1.8:1.</p><fig id="F15" position="float" orientation="portrait"><object-id xmlns:xlink="http://www.w3.org/1999/xlink" content-type="doi" xlink:type="simple">10.3897/zookeys.1274.140610.figure15</object-id><object-id xmlns:xlink="http://www.w3.org/1999/xlink" content-type="arpha" xlink:type="simple">C7D38778-F816-5570-8C10-5C6FBAB94962</object-id><label>Figure 15.</label><caption><p><italic><tp:taxon-name>
                      <tp:taxon-name-part taxon-name-part-type="genus" reg="Dorotea">Dorotea</tp:taxon-name-part> <tp:taxon-name-part taxon-name-part-type="species" reg="elizae">elizae</tp:taxon-name-part></tp:taxon-name></italic> sp. nov., Holotype, male, 16 mm, <abbrev xmlns:xlink="http://www.w3.org/1999/xlink" content-type="institution" xlink:title="Senckenberg Museum (Frankfurt, Germany)" id="ABBRID0EFCDI" xlink:type="simple">SMF</abbrev> 62816. Scale bars: 0.5 mm if not stated otherwise.</p></caption><graphic xmlns:xlink="http://www.w3.org/1999/xlink" xlink:href="zookeys-1274-035_article-140610__-g015.jpg" id="oo_1568347.jpg" position="float" orientation="portrait" xlink:type="simple"><uri content-type="original_file" xlink:type="simple">https://binary.pensoft.net/fig/1568347</uri></graphic></fig><p><bold>Pereon: <italic>Pereonites 1–5</italic></bold> (Fig. <xref ref-type="fig" rid="F13">13</xref>) of similar length, pereonites 6 and 7 slightly longer.</p><p><bold><italic>Gnathopod 1</italic></bold> (Fig. <xref ref-type="fig" rid="F15">15</xref>): coxa subquadrate, slightly narrowing posteriorly; basis straight, slightly broadening distally, with a group of long setae at the surface at 1/3 of its length, two rows of medium length setae posteriorly at the distal 1/2 of the article and a group of setae at the distal margin; merus posterodistally with 15 setae; carpus expanded, subtriangular, anterior margin with three groups of setae, posterior lobe rounded with setae organized in six rows and a few displaced setae, two rows of five setae each on the surface; propodus subchelate, anterior margin with three groups of long setae, palm oblique, strongly setose with six large and one smaller spines along the margin and additional two at dactylus insertion; dactylus curved, as long as palm with a row of short setules along posterior margin.</p><p><bold><italic>Gnathopod 2</italic></bold> (Fig. <xref ref-type="fig" rid="F15">15</xref>): coxa subquadrate, apex rounded, ventral margin naked; basis straight, a group of long setae at the surface at in proximal part, posterior margin with irregularly placed setae of different length, a group of three medium length setae at anterodistal corner and of four setae at posterodistal corner; merus, posterodistally with 18 setae, additional group of three setae on the medial surface; carpus expanded, subtriangular, anterior margin with three groups of setae, posterior lobe rounded with setae organized in seven rows, two rows of four setae each on the surface; propodus subchelate, anterior margin with four groups of long setae, palm oblique, strongly setose with four large and one small spines along the margin and additional two below dactylus insertion; dactylus curved, slightly shorter than palm.</p><p><bold><italic>Pereopod 3</italic></bold> (Fig. <xref ref-type="fig" rid="F16">16</xref>): coxa subrectangular, ventral margin naked; basis long and narrow, length 6.9×width, three setae along anterior margin, posterior margin with four medium length setae, two short and one medium length setae at posterodistal corner; merus slightly expanded distally, short setae in four groups along posterior margin, one longer seta at posterodistal corner; carpus, posteriorly armed with short setae irregularly placed; propodus posterior margin with eight groups of short setae and spines, one at the posterodistal corner; dactylus thin, slightly curved, with three setae along anterior margin; length ratio of articles 2–7: 1:0.1:0.55:0.47:0.7:0.35.</p><fig id="F16" position="float" orientation="portrait"><object-id xmlns:xlink="http://www.w3.org/1999/xlink" content-type="doi" xlink:type="simple">10.3897/zookeys.1274.140610.figure16</object-id><object-id xmlns:xlink="http://www.w3.org/1999/xlink" content-type="arpha" xlink:type="simple">1BACC616-63CF-5CC7-B99D-2C4A15624068</object-id><label>Figure 16.</label><caption><p><italic><tp:taxon-name>
                      <tp:taxon-name-part taxon-name-part-type="genus" reg="Dorotea">Dorotea</tp:taxon-name-part> <tp:taxon-name-part taxon-name-part-type="species" reg="elizae">elizae</tp:taxon-name-part></tp:taxon-name></italic> sp. nov., Holotype, male, 16 mm, <abbrev xmlns:xlink="http://www.w3.org/1999/xlink" content-type="institution" xlink:title="Senckenberg Museum (Frankfurt, Germany)" id="ABBRID0ELEDI" xlink:type="simple">SMF</abbrev> 62816. Scale bars: 0.5 mm.</p></caption><graphic xmlns:xlink="http://www.w3.org/1999/xlink" xlink:href="zookeys-1274-035_article-140610__-g016.jpg" id="oo_1568348.jpg" position="float" orientation="portrait" xlink:type="simple"><uri content-type="original_file" xlink:type="simple">https://binary.pensoft.net/fig/1568348</uri></graphic></fig><p><bold><italic>Pereopod 4</italic></bold> (Fig. <xref ref-type="fig" rid="F16">16</xref>): coxa wider than deep, with a small posterodistal lobe; remaining articles similar to pereopod 3 except length ratio of articles 2–7: 1:0.1:0.57:0.5:0.7:0.38.</p><p><bold><italic>Pereopod 5</italic></bold> (Fig. <xref ref-type="fig" rid="F16">16</xref>): coxa bilobed with weak posterior excavation, posterior lobe deeper than anterior lobe; basis weakly expanded, without posterodistal lobe, length 3× width, traces of six stouter setae along anterior margin, trace of one seta at anterodistal corner, posterior margin slightly crenulated; merus length 0.6× basis, with traces of two setae along anterior margin; carpus–dactylus broken off.</p><p><bold><italic>Pereopod 6</italic></bold> (Figs <xref ref-type="fig" rid="F13">13</xref>, <xref ref-type="fig" rid="F16">16</xref>): coxa bilobed, anterior lobe significantly smaller than long posterior lobe; weakly expanded, without posterodistal lobe, length 3× width, nine short setae along anterior margin, one short seta at anterodistal corner, posterior margin slightly crenulated with short setules in the crenulations; merus length 0.7× basis, anterior margin with short spines in four groups, some setae along posterior margin; carpus–dactylus broken off.</p><p><bold><italic>Pereopod 7</italic></bold> (Fig. <xref ref-type="fig" rid="F16">16</xref>): coxa small, subtriangular; basis weakly expanded anteriorly and tapering distally, without posterodistal lobe, length 2.8× width, anterior margin with seven short setae, posterior margin slightly crenulated; merus length 0.7× basis, with some setae and small spines along anterior and posterior margins, groups of two spines at both anterodistal and posterodistal corners; carpus–dactylus broken off.</p><p><bold>Pleon: <italic>Pleonites 1–3</italic></bold> (Fig. <xref ref-type="fig" rid="F13">13</xref>): dorsally smooth.</p><p><bold><italic>Epimeral plates 1–3</italic></bold> (Fig. <xref ref-type="fig" rid="F13">13</xref>): anteriorly evenly rounded, posteriorly subquadrate.</p><p><bold><italic>Pleopods</italic></bold> (Fig. <xref ref-type="fig" rid="F13">13</xref>): powerful, peduncles and rami long.</p><p><bold>Urosome: <italic>Urosomites 1–3</italic></bold> (Fig. <xref ref-type="fig" rid="F13">13</xref>): dorsally smooth, urosomite 1 as long as urosomites 2 and 3 combined, the latter of the same length.</p><p><bold><italic>Uropod 1</italic></bold> (Fig. <xref ref-type="fig" rid="F16">16</xref>): lanceolate; peduncle subequal in length to inner ramus, dorsolateral and dorsomedial margins with nine and 11 spines, respectively, blunt distoventral process bearing a distal spine; rami of similar length, outer ramus slightly shorter than peduncle, dorsolateral and dorsomedial margins with six and eight spines, respectively.</p><p><bold><italic>Uropod 2</italic></bold> (Fig. <xref ref-type="fig" rid="F16">16</xref>): lanceolate; shorter than uropod 1, peduncle length 0.75× inner ramus, dorsolateral and dorsomedial margins with two and five spines, respectively; inner ramus 1.2× length of outer ramus, both rami bearing dorsolateral and dorsomedial spines.</p><p><bold><italic>Uropod 3</italic></bold> (Figs <xref ref-type="fig" rid="F13">13</xref>, <xref ref-type="fig" rid="F16">16</xref>): lanceolate; peduncle short, length 0.5× inner ramus, dorsolateral and dorsomedial margins with none and seven spines, respectively; outer ramus probably slightly shorter than inner ramus (left: outer ramus broken at 1/5, right: outer ramus broken just before the tip; Fig. <xref ref-type="fig" rid="F13">13</xref>), dorsolateral and dorsomedial margins both with seven spines.</p><p><bold><italic>Telson</italic></bold> (Fig. <xref ref-type="fig" rid="F16">16</xref>): narrowing distally, longer than peduncle of uropod 3, reaching 1/5 of inner ramus (checked before dissection), length 2.75× width, cleft almost 40%, lobes apically rounded but tips slightly damaged, a few setules on dorsal surface.</p></tp:treatment-sec><tp:treatment-sec sec-type="Variation" id="SECID0EAJDI"><title>Variation.</title><p>The individual is unique so no intraspecific variation may be provided.</p></tp:treatment-sec><tp:treatment-sec sec-type="Remarks" id="SECID0EFJDI"><title>Remarks.</title><p>Apart from the morphological differences between already described species and <italic><tp:taxon-name><tp:taxon-name-part taxon-name-part-type="genus" reg="Dorotea">D.</tp:taxon-name-part> <tp:taxon-name-part taxon-name-part-type="species" reg="elizae">elizae</tp:taxon-name-part></tp:taxon-name></italic> sp. nov. listed in Table <xref ref-type="table" rid="T4">4</xref>, the new species differs from them in the length of dactyli of pereopods 3 and 4, the shape of bases of pereopods 5–7, the length of rami of uropod 3, and the size of cleft of the telson (Table <xref ref-type="table" rid="T5">5</xref>). The recently published article by <xref ref-type="bibr" rid="B43">Weston et al. (2024)</xref> provided description of a new genus <italic><tp:taxon-name><tp:taxon-name-part taxon-name-part-type="genus" reg="Dulcibella">Dulcibella</tp:taxon-name-part></tp:taxon-name></italic> Weston &amp; González in Weston, González, Escribano &amp; Ulloa, 2024 closely related to the <italic><tp:taxon-name><tp:taxon-name-part taxon-name-part-type="genus" reg="Dorotea">Dorotea</tp:taxon-name-part></tp:taxon-name></italic>. The morphological description of the new species of this genus, <italic><tp:taxon-name><tp:taxon-name-part taxon-name-part-type="genus" reg="Dulcibella">Dulcibella</tp:taxon-name-part> <tp:taxon-name-part taxon-name-part-type="species" reg="camanchaca">camanchaca</tp:taxon-name-part></tp:taxon-name></italic> (Weston &amp; González in Weston, González, Escribano and Ulloa 2024), was supplemented by the COI sequence. These authors mention in their work a “non-public genetic record on BOLD from the Clarion-Clipperton Zone being ~ 90% similar” to their species (<xref ref-type="bibr" rid="B43">Weston et al. 2024</xref>). Indeed, the cited record is of <italic><tp:taxon-name><tp:taxon-name-part taxon-name-part-type="genus" reg="Dorotea">Dorotea</tp:taxon-name-part> <tp:taxon-name-part taxon-name-part-type="species" reg="elizae">elizae</tp:taxon-name-part></tp:taxon-name></italic> sp. nov. and the p-distance reaches 0.095; however, generic placement of <italic><tp:taxon-name><tp:taxon-name-part taxon-name-part-type="genus" reg="Dulcibella">D.</tp:taxon-name-part> <tp:taxon-name-part taxon-name-part-type="species" reg="camanchaca">camanchaca</tp:taxon-name-part></tp:taxon-name></italic> is far from clear and warrants further study. Additional work may result in the synonymisation of the new genus with <italic><tp:taxon-name><tp:taxon-name-part taxon-name-part-type="genus" reg="Dorotea">Dorotea</tp:taxon-name-part></tp:taxon-name></italic> as the characters used for its separation seem rather species-specific than being valid at the genus level. Also, the molecular study of <xref ref-type="bibr" rid="B43">Weston et al. (2024)</xref> does not fully support <italic><tp:taxon-name><tp:taxon-name-part taxon-name-part-type="genus" reg="Dulcibella">Dulcibella</tp:taxon-name-part></tp:taxon-name></italic> genus erection. Such work requires supplementary analyses and is beyond the scope of this paper. For this reason we retain the genus allocation as <italic><tp:taxon-name><tp:taxon-name-part taxon-name-part-type="genus" reg="Dorotea">Dorotea</tp:taxon-name-part></tp:taxon-name></italic> herein. Due to the fact that the barcode of <italic><tp:taxon-name><tp:taxon-name-part taxon-name-part-type="genus" reg="Dorotea">D.</tp:taxon-name-part> <tp:taxon-name-part taxon-name-part-type="species" reg="papuana">papuana</tp:taxon-name-part></tp:taxon-name></italic> was provided (<xref ref-type="bibr" rid="B14">Corbari et al. 2019</xref>) it was possible to also make a molecular comparison between that species and <italic><tp:taxon-name><tp:taxon-name-part taxon-name-part-type="genus" reg="Dorotea">D.</tp:taxon-name-part> <tp:taxon-name-part taxon-name-part-type="species" reg="elizae">elizae</tp:taxon-name-part></tp:taxon-name></italic> sp. nov. The two available barcodes present 0.155 p-distance that strongly exceeds the threshold used to molecularly delimit amphipod species (e.g., <xref ref-type="bibr" rid="B40">Tempestini et al. 2018</xref>). Unfortunately, the remaining species <italic><tp:taxon-name><tp:taxon-name-part taxon-name-part-type="genus" reg="Dorotea">D.</tp:taxon-name-part> <tp:taxon-name-part taxon-name-part-type="species" reg="aberrantis">aberrantis</tp:taxon-name-part></tp:taxon-name></italic> has not yet been barcoded. The present finding of <italic><tp:taxon-name><tp:taxon-name-part taxon-name-part-type="genus" reg="Dorotea">Dorotea</tp:taxon-name-part> <tp:taxon-name-part taxon-name-part-type="species" reg="elizae">elizae</tp:taxon-name-part></tp:taxon-name></italic> sp. nov. extends the known geographic distribution of the genus to central East Pacific and also its deepest record to 4137 m.</p><table-wrap id="T5" position="float" orientation="portrait"><label>Table 5.</label><caption><p>Morphological comparison of <italic><tp:taxon-name><tp:taxon-name-part taxon-name-part-type="genus" reg="Dorotea">Dorotea</tp:taxon-name-part> <tp:taxon-name-part taxon-name-part-type="species" reg="elizae">elizae</tp:taxon-name-part></tp:taxon-name></italic> sp. nov. and known species with information about their geographic and bathymetric distribution.</p></caption><table><tbody><tr><th rowspan="1" colspan="1">
                      <bold>Species/ character</bold>
                    </th><th rowspan="1" colspan="1">
                      <bold><italic><tp:taxon-name>
                            <tp:taxon-name-part taxon-name-part-type="genus" reg="Dorotea">Dorotea</tp:taxon-name-part> <tp:taxon-name-part taxon-name-part-type="species" reg="aberrantis">aberrantis</tp:taxon-name-part></tp:taxon-name></italic> (Bellan-Santini &amp; Ledoyer, 1987)</bold>
                    </th><th rowspan="1" colspan="1">
                      <bold><italic><tp:taxon-name>
                            <tp:taxon-name-part taxon-name-part-type="genus" reg="Dorotea">Dorotea</tp:taxon-name-part> <tp:taxon-name-part taxon-name-part-type="species" reg="papuana">papuana</tp:taxon-name-part></tp:taxon-name></italic> Corbari, Frutos &amp; Sorbe, 2019</bold>
                    </th><th rowspan="1" colspan="1"><bold><italic><tp:taxon-name>
                            <tp:taxon-name-part taxon-name-part-type="genus" reg="Dorotea">Dorotea</tp:taxon-name-part> <tp:taxon-name-part taxon-name-part-type="species" reg="elizae">elizae</tp:taxon-name-part></tp:taxon-name></italic> sp. nov</bold>.</th></tr><tr><td rowspan="1" colspan="1">Outer plate of <abbrev xmlns:xlink="http://www.w3.org/1999/xlink" xlink:title="maxilliped" id="ABBRID0EDRDI" xlink:type="simple">Mxp</abbrev></td><td rowspan="1" colspan="1">no facial spines</td><td rowspan="1" colspan="1">four facial spines</td><td rowspan="1" colspan="1">no facial spines</td></tr><tr><td rowspan="1" colspan="1">Dactyli P3-4</td><td rowspan="1" colspan="1">1/3 length of propodus</td><td rowspan="1" colspan="1">1/3 length of propodus</td><td rowspan="1" colspan="1">1/2 length of propodus</td></tr><tr><td rowspan="1" colspan="1">Basis P5-7 length to width ratio</td><td rowspan="1" colspan="1">length 2× width</td><td rowspan="1" colspan="1">length 2× width</td><td rowspan="1" colspan="1">length 3× width</td></tr><tr><td rowspan="1" colspan="1">Basis P5-7 posterodistal lobe</td><td rowspan="1" colspan="1">present</td><td rowspan="1" colspan="1">present</td><td rowspan="1" colspan="1">absent</td></tr><tr><td rowspan="1" colspan="1">Telson length to width ratio</td><td rowspan="1" colspan="1">length 2.2× width</td><td rowspan="1" colspan="1">length 1.9× width</td><td rowspan="1" colspan="1">length 2.75× width</td></tr><tr><td rowspan="1" colspan="1">Telson cleft</td><td rowspan="1" colspan="1">cleft ~ 20%</td><td rowspan="1" colspan="1">cleft ~ 20%</td><td rowspan="1" colspan="1">cleft almost 40%</td></tr><tr><td rowspan="1" colspan="1">Telson armature</td><td rowspan="1" colspan="1">two pairs of setae</td><td rowspan="1" colspan="1">no setae</td><td rowspan="1" colspan="1">a few setules on dorsal surface</td></tr><tr><td rowspan="1" colspan="1">Distribution</td><td rowspan="1" colspan="1">Indian Ocean, Prince Edward Islands</td><td rowspan="1" colspan="1">SW Pacifc, off Budibudi Island, north of Laughlan Archipelago, Solomon Sea</td><td rowspan="1" colspan="1">Central E Pacific, Clarion-Clipperton Zone</td></tr><tr><td rowspan="1" colspan="1">Depth range</td><td rowspan="1" colspan="1">180–232 m</td><td rowspan="1" colspan="1">593 m</td><td rowspan="1" colspan="1">4137 m</td></tr></tbody></table></table-wrap></tp:treatment-sec><tp:treatment-sec sec-type="Etymology" id="SECID0EXUDI"><title>Etymology.</title><p>The species is named for Eliza Kordula, the girlfriend of the author NĆ.</p></tp:treatment-sec><tp:treatment-sec sec-type="Distribution" id="SECID0E3UDI"><title>Distribution.</title><p>Known only from type locality, Abyssal Pacific Ocean, Clarion-Clipperton Zone, 4137 m.</p></tp:treatment-sec><tp:treatment-sec sec-type="Molecular identification" id="SECID0EBVDI"><title>Molecular identification.</title><p>Following the definition given by <xref ref-type="bibr" rid="B33">Pleijel et al. (2008)</xref>, the sequence of the holotype male of <italic><tp:taxon-name><tp:taxon-name-part taxon-name-part-type="genus" reg="Dorotea">Dorotea</tp:taxon-name-part> <tp:taxon-name-part taxon-name-part-type="species" reg="elizae">elizae</tp:taxon-name-part></tp:taxon-name></italic> sp. nov. (<abbrev xmlns:xlink="http://www.w3.org/1999/xlink" content-type="institution" xlink:title="Senckenberg Museum (Frankfurt, Germany)" id="ABBRID0EWVDI" xlink:type="simple">SMF</abbrev> 62816, GenBank accession number <ext-link xmlns:xlink="http://www.w3.org/1999/xlink" xlink:type="simple" xlink:href="PQ734718" ext-link-type="gen">PQ734718</ext-link>) is designed as a hologenophore of all obtained sequences. The species has also received the Barcode Index Number from Barcode of Life Data Systems: <ext-link xmlns:xlink="http://www.w3.org/1999/xlink" xlink:type="simple" xlink:href="http://boldsystems.org/index.php/Public_BarcodeCluster?clusteruri=BOLD:AEB4129" ext-link-type="uri">BOLD:AEB4129</ext-link> (<ext-link xmlns:xlink="http://www.w3.org/1999/xlink" xlink:type="simple" xlink:href="10.5883/BOLD:AEB4129" ext-link-type="doi">https://doi.org/10.5883/BOLD:AEB4129</ext-link>).</p></tp:treatment-sec><tp:treatment-sec><!--Section generated to contain objects referenced in tp:taxon-treatment.--><table-wrap id="T4" position="float" orientation="portrait"><label>Table 4.</label><caption><p>Characters used to separate species of <italic><tp:taxon-name><tp:taxon-name-part taxon-name-part-type="genus" reg="Dorotea">Dorotea</tp:taxon-name-part></tp:taxon-name></italic>. Character states listed in the genus diagnosis indicated with bold font.</p></caption><table><tbody><tr><th rowspan="1" colspan="1">
                      <bold>Species/ character</bold>
                    </th><th rowspan="1" colspan="1">
                      <bold><italic><tp:taxon-name>
                            <tp:taxon-name-part taxon-name-part-type="genus" reg="Dorotea">Dorotea</tp:taxon-name-part> <tp:taxon-name-part taxon-name-part-type="species" reg="aberrantis">aberrantis</tp:taxon-name-part></tp:taxon-name></italic> (Bellan-Santini &amp; Ledoyer, 1987)</bold>
                    </th><th rowspan="1" colspan="1">
                      <bold><italic><tp:taxon-name>
                            <tp:taxon-name-part taxon-name-part-type="genus" reg="Dorotea">Dorotea</tp:taxon-name-part> <tp:taxon-name-part taxon-name-part-type="species" reg="papuana">papuana</tp:taxon-name-part></tp:taxon-name></italic> Corbari, Frutos &amp; Sorbe, 2019</bold>
                    </th><th rowspan="1" colspan="1"><bold><italic><tp:taxon-name>
                            <tp:taxon-name-part taxon-name-part-type="genus" reg="Dorotea">Dorotea</tp:taxon-name-part> <tp:taxon-name-part taxon-name-part-type="species" reg="elizae">elizae</tp:taxon-name-part></tp:taxon-name></italic> sp. nov</bold>.</th></tr><tr><td rowspan="1" colspan="1">A1/A2 calceoli</td><td rowspan="1" colspan="1">unknown in female, absent in male</td><td rowspan="1" colspan="1">
                      <bold>present in female, unknown in male</bold>
                    </td><td rowspan="1" colspan="1">unknown in female, present in male</td></tr><tr><td rowspan="1" colspan="1">Upper lip</td><td rowspan="1" colspan="1">
                      <bold>rounded distally</bold>
                    </td><td rowspan="1" colspan="1">
                      <bold>rounded distally</bold>
                    </td><td rowspan="1" colspan="1">slightly emarginate distally</td></tr><tr><td rowspan="1" colspan="1"><abbrev xmlns:xlink="http://www.w3.org/1999/xlink" xlink:title="mandible" id="ABBRID0EZUCI" xlink:type="simple">Md</abbrev> cutting edge</td><td rowspan="1" colspan="1">smooth</td><td rowspan="1" colspan="1">
                      <bold>poorly dentate (2+)</bold>
                    </td><td rowspan="1" colspan="1">smooth</td></tr><tr><td rowspan="1" colspan="1"><abbrev xmlns:xlink="http://www.w3.org/1999/xlink" xlink:title="mandible" id="ABBRID0EOVCI" xlink:type="simple">Md</abbrev> setal row (no of setae)</td><td rowspan="1" colspan="1">seven</td><td rowspan="1" colspan="1">
                      <bold>six</bold>
                    </td><td rowspan="1" colspan="1">seven</td></tr><tr><td rowspan="1" colspan="1">Mx1 inner plate (no of setae)</td><td rowspan="1" colspan="1">one</td><td rowspan="1" colspan="1">
                      <bold>three</bold>
                    </td><td rowspan="1" colspan="1">two</td></tr><tr><td rowspan="1" colspan="1">Mx1 outer plate (no of setae)</td><td rowspan="1" colspan="1">unknown</td><td rowspan="1" colspan="1">
                      <bold>ten</bold>
                    </td><td rowspan="1" colspan="1">eleven</td></tr><tr><td rowspan="1" colspan="1">Basis P5-7</td><td rowspan="1" colspan="1">
                      <bold>with posterodistal lobe</bold>
                    </td><td rowspan="1" colspan="1">
                      <bold>with posterodistal lobe</bold>
                    </td><td rowspan="1" colspan="1">without posterodistal lobe</td></tr></tbody></table></table-wrap></tp:treatment-sec><ref-list><ref id="B43"><mixed-citation xmlns:xlink="http://www.w3.org/1999/xlink" xlink:type="simple">Weston JNJ, González CE, Escribano R, Ulloa O (2024) A new large predator (<tp:taxon-name><tp:taxon-name-part taxon-name-part-type="order">Amphipoda</tp:taxon-name-part></tp:taxon-name>, <tp:taxon-name><tp:taxon-name-part taxon-name-part-type="family">Eusiridae</tp:taxon-name-part></tp:taxon-name>) hidden at hadal depths of the Atacama Trench. Systematics and Biodiversity 22(1): 2416430. <ext-link xlink:type="simple" xlink:href="10.1080/14772000.2024.2416430" ext-link-type="doi">https://doi.org/10.1080/14772000.2024.2416430</ext-link></mixed-citation></ref><ref id="B14"><mixed-citation xmlns:xlink="http://www.w3.org/1999/xlink" xlink:type="simple">Corbari L, Frutos I, Sorbe JC (2019) <italic><tp:taxon-name><tp:taxon-name-part taxon-name-part-type="genus">Dorotea</tp:taxon-name-part></tp:taxon-name></italic> gen. nov., a new bathyal genus (<tp:taxon-name><tp:taxon-name-part taxon-name-part-type="order">Amphipoda</tp:taxon-name-part></tp:taxon-name>, <tp:taxon-name><tp:taxon-name-part taxon-name-part-type="family">Eusiridae</tp:taxon-name-part></tp:taxon-name>) from the Solomon Sea (Papua New Guinea). Zootaxa 4568(1): 069–080. <ext-link xlink:type="simple" xlink:href="10.11646/zootaxa.4568.1.4" ext-link-type="doi">https://doi.org/10.11646/zootaxa.4568.1.4</ext-link></mixed-citation></ref><ref id="B40"><mixed-citation xmlns:xlink="http://www.w3.org/1999/xlink" xlink:type="simple"><tp:taxon-name>
            <tp:taxon-name-part taxon-name-part-type="tribe">Tempestini</tp:taxon-name-part>
          </tp:taxon-name> A, Rysgaard S, Dufresne F (2018) Species identification and connectivity of marine amphipods in Canada’s three oceans. PLoS One 13(5): 1–17. <ext-link xlink:type="simple" xlink:href="10.1371/journal.pone.0197174" ext-link-type="doi">https://doi.org/10.1371/journal.pone.0197174</ext-link></mixed-citation></ref><ref id="B33"><mixed-citation xmlns:xlink="http://www.w3.org/1999/xlink" xlink:type="simple">Pleijel F, Jondelius U, Norlinder E, Nygren A, Oxelman B, Schander C, Sundberg P, Thollesson M (2008) Phylogenies without roots? A plea for the use of vouchers in molecular phylogenetic studies. Molecular Phylogenetics and Evolution 48(1): 369–371. <ext-link xlink:type="simple" xlink:href="10.1016/j.ympev.2008.03.024" ext-link-type="doi">https://doi.org/10.1016/j.ympev.2008.03.024</ext-link></mixed-citation></ref></ref-list></tp:taxon-treatment>
