# Supplementary material for: Eusiridae (Crustacea, Amphipoda) of the Clarion-Clipperton Zone in the abyssal east Pacific with descriptions of five new species
Source: Zookeys. 2026 Mar 24;1274:35–77. doi: 10.3897/zookeys.1274.140610 (PMC13040245; doi:10.3897/zookeys.1274.140610)
Supplement: XML Treatment for Rhachotropis [file zookeys.1274.140610-treatment6.xml]

<!DOCTYPE tp:taxon-treatment
  PUBLIC "-//TaxonX//DTD Taxonomic Treatment Publishing DTD v0 20100105//EN" "tax-treatment-NSO.dtd">
<tp:taxon-treatment xmlns:tp="http://www.plazi.org/taxpub"><tp:treatment-meta><kwd-group><label>Taxon classification</label><kwd>
                <named-content content-type="kingdom">Animalia</named-content>
              </kwd><kwd>
                <named-content content-type="order">Amphipoda</named-content>
              </kwd><kwd>
                <named-content content-type="family">Eusiridae</named-content>
              </kwd></kwd-group><mixed-citation publication-type="journal"><person-group><name><surname>Lörz</surname><given-names>Anne-Nina</given-names></name><name><surname>Engel</surname><given-names>Laura</given-names></name><name><surname>Jereczek</surname><given-names>Halina</given-names></name><name><surname>Ćwierz</surname><given-names>Nikodem</given-names></name><name><surname>Jażdżewska</surname><given-names>Anna M.</given-names></name></person-group><article-title><tp:taxon-name>
            <tp:taxon-name-part taxon-name-part-type="family" reg="Eusiridae">Eusiridae</tp:taxon-name-part>
          </tp:taxon-name> (<tp:taxon-name><tp:taxon-name-part taxon-name-part-type="subphylum" reg="Crustacea">Crustacea</tp:taxon-name-part></tp:taxon-name>, <tp:taxon-name><tp:taxon-name-part taxon-name-part-type="order" reg="Amphipoda">Amphipoda</tp:taxon-name-part></tp:taxon-name>) of the Clarion-Clipperton Zone in the abyssal east Pacific with descriptions of five new species</article-title><source>Zookeys</source><day>24</day><month>03</month><year>2026</year><volume>1274</volume><fpage>35</fpage><lpage>77</lpage><pub-id pub-id-type="doi">10.3897/zookeys.1274.140610</pub-id></mixed-citation></tp:treatment-meta><tp:nomenclature><label>Genus</label><tp:taxon-name><object-id xmlns:xlink="http://www.w3.org/1999/xlink" content-type="arpha" xlink:type="simple">AF3BC43C-CE82-556E-98B8-9C587E39B69B</object-id>
              <tp:taxon-name-part taxon-name-part-type="genus" reg="Rhachotropis">Rhachotropis</tp:taxon-name-part>
            </tp:taxon-name><tp:taxon-authority>S.I. Smith, 1883</tp:taxon-authority><tp:nomenclature-citation-list><tp:nomenclature-citation><tp:taxon-name>
                  <tp:taxon-name-part taxon-name-part-type="genus" reg="Rhachotropis">Rhachotropis</tp:taxon-name-part>
                </tp:taxon-name><comment> S.I. Smith, 1883: 222. – <xref ref-type="bibr" rid="B38">Stebbing 1906</xref>: 847. – <xref ref-type="bibr" rid="B35">Shoemaker 1930</xref>: 317. – Gurjanova, 1951:706. – J.L. <xref ref-type="bibr" rid="B3">Barnard 1969</xref>: 229. – <xref ref-type="bibr" rid="B4">Barnard and Karaman 1991</xref>: 337, figs 59F, 61H, 62B, 63B.</comment></tp:nomenclature-citation><tp:nomenclature-citation><tp:taxon-name>
                  <tp:taxon-name-part taxon-name-part-type="genus" reg="Gracilipes">Gracilipes</tp:taxon-name-part>
                </tp:taxon-name><comment> Holmes, 1908: 526.</comment></tp:nomenclature-citation></tp:nomenclature-citation-list></tp:nomenclature><tp:treatment-sec sec-type="Type species" id="SECID0ELYDI"><title>Type species.</title><p><italic><tp:taxon-name>
                  <tp:taxon-name-part taxon-name-part-type="genus" reg="Oniscus">Oniscus</tp:taxon-name-part> <tp:taxon-name-part taxon-name-part-type="species" reg="aculeata">aculeata</tp:taxon-name-part></tp:taxon-name></italic> Lepechin, 1780.</p></tp:treatment-sec><ref-list><ref id="B38"><mixed-citation xmlns:xlink="http://www.w3.org/1999/xlink" xlink:type="simple">Stebbing TRR (1906) <tp:taxon-name><tp:taxon-name-part taxon-name-part-type="order">Amphipoda</tp:taxon-name-part></tp:taxon-name>. I. <tp:taxon-name><tp:taxon-name-part taxon-name-part-type="suborder">Gammaridea</tp:taxon-name-part></tp:taxon-name>. Das Tiereich 21: 1–806. [127 figs]</mixed-citation></ref><ref id="B35"><mixed-citation xmlns:xlink="http://www.w3.org/1999/xlink" xlink:type="simple">Shoemaker CR (1930) The <tp:taxon-name><tp:taxon-name-part taxon-name-part-type="order">Amphipoda</tp:taxon-name-part></tp:taxon-name> of the Cheticamp Expedition of 1917. Contributions to Canadian Biology and Fisheries, new series 5(10): 221–359. [54 figs] <ext-link xlink:type="simple" xlink:href="10.1139/f30-010" ext-link-type="doi">https://doi.org/10.1139/f30-010</ext-link></mixed-citation></ref><ref id="B3"><mixed-citation xmlns:xlink="http://www.w3.org/1999/xlink" xlink:type="simple">Barnard JL (1969) A biological survey of Bahia de Los Angeles Gulf of California, Mexico, IV. Benthic <tp:taxon-name><tp:taxon-name-part taxon-name-part-type="order">Amphipoda</tp:taxon-name-part></tp:taxon-name> (<tp:taxon-name><tp:taxon-name-part taxon-name-part-type="subphylum">Crustacea</tp:taxon-name-part></tp:taxon-name>). Transactions of the San Diego Society of Natural History 15: 175–228. <ext-link xlink:type="simple" xlink:href="10.5962/bhl.part.12057" ext-link-type="doi">https://doi.org/10.5962/bhl.part.12057</ext-link></mixed-citation></ref><ref id="B4"><mixed-citation xmlns:xlink="http://www.w3.org/1999/xlink" xlink:type="simple">Barnard JL, Karaman GS (1991) The families and genera of marine gammaridean <tp:taxon-name><tp:taxon-name-part taxon-name-part-type="order">Amphipoda</tp:taxon-name-part></tp:taxon-name> (except marine gammaroids). Part 1. Records of the Australian Museum. Supplement 13(1): 1–417. <ext-link xlink:type="simple" xlink:href="10.3853/j.0812-7387.13.1991.91" ext-link-type="doi">https://doi.org/10.3853/j.0812-7387.13.1991.91</ext-link></mixed-citation></ref></ref-list></tp:taxon-treatment>
