# Supplementary material for: Eusiridae (Crustacea, Amphipoda) of the Clarion-Clipperton Zone in the abyssal east Pacific with descriptions of five new species
Source: Zookeys. 2026 Mar 24;1274:35–77. doi: 10.3897/zookeys.1274.140610 (PMC13040245; doi:10.3897/zookeys.1274.140610)
Supplement: XML Treatment for Rhachotropis clarionclippertoni [file zookeys.1274.140610-treatment7.xml]

<!DOCTYPE tp:taxon-treatment
  PUBLIC "-//TaxonX//DTD Taxonomic Treatment Publishing DTD v0 20100105//EN" "tax-treatment-NSO.dtd">
<tp:taxon-treatment xmlns:tp="http://www.plazi.org/taxpub"><tp:treatment-meta><kwd-group><label>Taxon classification</label><kwd>
                <named-content content-type="kingdom">Animalia</named-content>
              </kwd><kwd>
                <named-content content-type="order">Amphipoda</named-content>
              </kwd><kwd>
                <named-content content-type="family">Eusiridae</named-content>
              </kwd></kwd-group><mixed-citation publication-type="journal"><person-group><name><surname>Lörz</surname><given-names>Anne-Nina</given-names></name><name><surname>Engel</surname><given-names>Laura</given-names></name><name><surname>Jereczek</surname><given-names>Halina</given-names></name><name><surname>Ćwierz</surname><given-names>Nikodem</given-names></name><name><surname>Jażdżewska</surname><given-names>Anna M.</given-names></name></person-group><article-title><tp:taxon-name>
            <tp:taxon-name-part taxon-name-part-type="family" reg="Eusiridae">Eusiridae</tp:taxon-name-part>
          </tp:taxon-name> (<tp:taxon-name><tp:taxon-name-part taxon-name-part-type="subphylum" reg="Crustacea">Crustacea</tp:taxon-name-part></tp:taxon-name>, <tp:taxon-name><tp:taxon-name-part taxon-name-part-type="order" reg="Amphipoda">Amphipoda</tp:taxon-name-part></tp:taxon-name>) of the Clarion-Clipperton Zone in the abyssal east Pacific with descriptions of five new species</article-title><source>Zookeys</source><day>24</day><month>03</month><year>2026</year><volume>1274</volume><fpage>35</fpage><lpage>77</lpage><pub-id pub-id-type="doi">10.3897/zookeys.1274.140610</pub-id></mixed-citation></tp:treatment-meta><tp:nomenclature><tp:taxon-name><object-id xmlns:xlink="http://www.w3.org/1999/xlink" content-type="arpha" xlink:type="simple">B898A958-174F-5CF1-A02C-0BAC388411D2</object-id>
              <tp:taxon-name-part taxon-name-part-type="genus" reg="Rhachotropis">Rhachotropis</tp:taxon-name-part>
              <tp:taxon-name-part taxon-name-part-type="species" reg="clarionclippertoni">clarionclippertoni</tp:taxon-name-part>
              <object-id xmlns:xlink="http://www.w3.org/1999/xlink" content-type="zoobank" xlink:type="simple">https://zoobank.org/3F2D2E4C-CBEE-4FF2-8FC5-6805B2E0A72F</object-id>
            </tp:taxon-name><tp:taxon-status xmlns:xlink="http://www.w3.org/1999/xlink" xlink:type="simple">sp. nov.</tp:taxon-status><xref ref-type="fig" rid="F17">Figs 17</xref><xref ref-type="fig" rid="F18">, 18</xref><xref ref-type="fig" rid="F19">, 19</xref><xref ref-type="fig" rid="F20">, 20</xref></tp:nomenclature><tp:treatment-sec sec-type="Type material" id="SECID0EU1DI"><title>Type material.</title><p><bold><italic>Holotype</italic></bold>: Pacific • female, 8 mm, <abbrev xmlns:xlink="http://www.w3.org/1999/xlink" content-type="institution" xlink:title="Senckenberg Museum (Frankfurt, Germany)" id="ABBRID0E61DI" xlink:type="simple">SMF</abbrev> 62817, COI: <ext-link xmlns:xlink="http://www.w3.org/1999/xlink" xlink:type="simple" xlink:href="PQ734529" ext-link-type="gen">PQ734529</ext-link>, body remnants and two slides with appendages, Clarion-Clipperton Zone, <abbrev xmlns:xlink="http://www.w3.org/1999/xlink" xlink:title="Ocean Mineral Singapore Pte. Ltd." id="ABBRID0EJ2DI" xlink:type="simple">OMS</abbrev> exploration contract area, R/V <italic>Thompson</italic>, ABYSSLINE-2, <abbrev xmlns:xlink="http://www.w3.org/1999/xlink" xlink:title="epibenthic sledge" id="ABBRID0EP2DI" xlink:type="simple">EBS</abbrev>, AB2-EB11, 14/03/2015, <named-content xmlns:xlink="http://www.w3.org/1999/xlink" content-type="dwc:verbatimCoordinates" xlink:type="simple"><named-content content-type="geo-json" specific-use="{&#34;type&#34;:&#34;Point&#34;,&#34;coordinates&#34;:[-117.237000,12.038000]}" id="NCID0EW2DI" xlink:type="simple">12°2.28'N, 117°14.22'W</named-content></named-content>, 4097 m. <bold><italic>Paratype</italic></bold>: Pacific • female, 8.5 mm, <abbrev xmlns:xlink="http://www.w3.org/1999/xlink" content-type="institution" xlink:title="Senckenberg Museum (Frankfurt, Germany)" id="ABBRID0E52DI" xlink:type="simple">SMF</abbrev> 62818, COI: <ext-link xmlns:xlink="http://www.w3.org/1999/xlink" xlink:type="simple" xlink:href="PQ734352" ext-link-type="gen">PQ734352</ext-link>, Clarion-Clipperton Zone, <abbrev xmlns:xlink="http://www.w3.org/1999/xlink" xlink:title="Bundesanstalt für Geowissenschaften und Rohstoffe" id="ABBRID0EI3DI" xlink:type="simple">BGR</abbrev> exploration contract area, R/V <italic>Kilo Moana</italic>, MANGAN 2016, <abbrev xmlns:xlink="http://www.w3.org/1999/xlink" xlink:title="epibenthic sledge" id="ABBRID0EO3DI" xlink:type="simple">EBS</abbrev>, Ma 16-91, 09/05/2016, <named-content xmlns:xlink="http://www.w3.org/1999/xlink" content-type="dwc:verbatimCoordinates" xlink:type="simple"><named-content content-type="geo-json" specific-use="{&#34;type&#34;:&#34;Point&#34;,&#34;coordinates&#34;:[-117.050127,11.069387]}" id="NCID0EV3DI" xlink:type="simple">11°49.792'N, 117°30.458'W</named-content></named-content>–<named-content xmlns:xlink="http://www.w3.org/1999/xlink" content-type="dwc:verbatimCoordinates" xlink:type="simple"><named-content content-type="geo-json" specific-use="{&#34;type&#34;:&#34;Point&#34;,&#34;coordinates&#34;:[-117.035891,11.069401]}" id="NCID0E43DI" xlink:type="simple">11°49.842'N, 117°29.208'W</named-content></named-content>, 4344–4344 m.</p></tp:treatment-sec><tp:treatment-sec sec-type="Additional material" id="SECID0EC4DI"><title>Additional material.</title><p>Pacific • Clarion-Clipperton Zone; <abbrev xmlns:xlink="http://www.w3.org/1999/xlink" xlink:title="Bundesanstalt für Geowissenschaften und Rohstoffe" id="ABBRID0EI4DI" xlink:type="simple">BGR</abbrev> exploration contract area, several stations (Table <xref ref-type="table" rid="T2">2</xref>).</p></tp:treatment-sec><tp:treatment-sec sec-type="Type locality" id="SECID0EQ4DI"><title>Type locality.</title><p>Abyssal Pacific Ocean, Clarion-Clipperton Zone, <named-content xmlns:xlink="http://www.w3.org/1999/xlink" content-type="dwc:verbatimCoordinates" xlink:type="simple"><named-content content-type="geo-json" specific-use="{&#34;type&#34;:&#34;Point&#34;,&#34;coordinates&#34;:[-117.237000,12.038000]}" id="NCID0EZ4DI" xlink:type="simple">12°2.28'N, 117°14.22'W</named-content></named-content>, 4097 m.</p></tp:treatment-sec><tp:treatment-sec sec-type="Description" id="SECID0E54DI"><title>Description.</title><p>Based on holotype, female, 8 mm, <abbrev xmlns:xlink="http://www.w3.org/1999/xlink" content-type="institution" xlink:title="Senckenberg Museum (Frankfurt, Germany)" id="ABBRID0EE5DI" xlink:type="simple">SMF</abbrev> 62817.</p><p><bold><italic>Body</italic></bold> (Figs <xref ref-type="fig" rid="F17">17</xref>, <xref ref-type="fig" rid="F18">18</xref>): all pereonites smooth; pleonites 1 and 2 smooth, pleonite 3 with a minute dorsal spine.</p><fig id="F17" position="float" orientation="portrait"><object-id xmlns:xlink="http://www.w3.org/1999/xlink" content-type="doi" xlink:type="simple">10.3897/zookeys.1274.140610.figure17</object-id><object-id xmlns:xlink="http://www.w3.org/1999/xlink" content-type="arpha" xlink:type="simple">C5DDAE5D-2A49-55E0-AB67-3D9C017E9ED7</object-id><label>Figure 17.</label><caption><p><italic><tp:taxon-name>
                      <tp:taxon-name-part taxon-name-part-type="genus" reg="Rhachotropis">Rhachotropis</tp:taxon-name-part> <tp:taxon-name-part taxon-name-part-type="species" reg="clarionclippertoni">clarionclippertoni</tp:taxon-name-part></tp:taxon-name></italic> sp. nov., paratype, mature female, 8.5 mm, <abbrev xmlns:xlink="http://www.w3.org/1999/xlink" content-type="institution" xlink:title="Senckenberg Museum (Frankfurt, Germany)" id="ABBRID0EM6DI" xlink:type="simple">SMF</abbrev> 62818. Scale bar: 0.5 mm.</p></caption><graphic xmlns:xlink="http://www.w3.org/1999/xlink" xlink:href="zookeys-1274-035_article-140610__-g017.jpg" id="oo_1568349.jpg" position="float" orientation="portrait" xlink:type="simple"><uri content-type="original_file" xlink:type="simple">https://binary.pensoft.net/fig/1568349</uri></graphic></fig><fig id="F18" position="float" orientation="portrait"><object-id xmlns:xlink="http://www.w3.org/1999/xlink" content-type="doi" xlink:type="simple">10.3897/zookeys.1274.140610.figure18</object-id><object-id xmlns:xlink="http://www.w3.org/1999/xlink" content-type="arpha" xlink:type="simple">8A29A2EE-3B38-5FDA-B458-EB1EC4388ED4</object-id><label>Figure 18.</label><caption><p><italic><tp:taxon-name>
                      <tp:taxon-name-part taxon-name-part-type="genus" reg="Rhachotropis">Rhachotropis</tp:taxon-name-part> <tp:taxon-name-part taxon-name-part-type="species" reg="clarionclippertoni">clarionclippertoni</tp:taxon-name-part></tp:taxon-name></italic> sp. nov., holotype, female, 8 mm, <abbrev xmlns:xlink="http://www.w3.org/1999/xlink" content-type="institution" xlink:title="Senckenberg Museum (Frankfurt, Germany)" id="ABBRID0EIAAK" xlink:type="simple">SMF</abbrev> 62817 (H, A1-2, G1-2, T); Paratype, female, 8.5 mm, <abbrev xmlns:xlink="http://www.w3.org/1999/xlink" content-type="institution" xlink:title="Senckenberg Museum (Frankfurt, Germany)" id="ABBRID0ENAAK" xlink:type="simple">SMF</abbrev> 62818 (Habitus, C1-7, Ep1-3, U1). Scale bars: 1 mm (habitus, H, C1-7, Ep1-3, U1); 0.1 mm (all remaining appendages).</p></caption><graphic xmlns:xlink="http://www.w3.org/1999/xlink" xlink:href="zookeys-1274-035_article-140610__-g018.jpg" id="oo_1568350.jpg" position="float" orientation="portrait" xlink:type="simple"><uri content-type="original_file" xlink:type="simple">https://binary.pensoft.net/fig/1568350</uri></graphic></fig><p><bold><italic>Head</italic></bold> (Fig. <xref ref-type="fig" rid="F18">18</xref>): dorsally smooth, no eyes visible, rostrum short, slightly downcurved.</p><p><bold><italic>Antenna 1</italic></bold> (Fig. <xref ref-type="fig" rid="F18">18</xref>): peduncle article 2 narrower and longer than article 1, &gt; 2× as long as article 3; flagellum eight-articulated; accessory flagellum uni-articulated.</p><p><bold><italic>Antenna 2</italic></bold> (Fig. <xref ref-type="fig" rid="F18">18</xref>): peduncle articles 4 and 5 equal in length; flagellum broken off.</p><p><bold><italic>Upper lip</italic></bold> (Fig. <xref ref-type="fig" rid="F19">19</xref>): circular in shape, ventral margins rounded, lateral margins finely setose.</p><fig id="F19" position="float" orientation="portrait"><object-id xmlns:xlink="http://www.w3.org/1999/xlink" content-type="doi" xlink:type="simple">10.3897/zookeys.1274.140610.figure19</object-id><object-id xmlns:xlink="http://www.w3.org/1999/xlink" content-type="arpha" xlink:type="simple">2CCA3538-735D-548C-83CE-75E05B379256</object-id><label>Figure 19.</label><caption><p><italic><tp:taxon-name>
                      <tp:taxon-name-part taxon-name-part-type="genus" reg="Rhachotropis">Rhachotropis</tp:taxon-name-part> <tp:taxon-name-part taxon-name-part-type="species" reg="clarionclippertoni">clarionclippertoni</tp:taxon-name-part></tp:taxon-name></italic> sp. nov., holotype, female, 8 mm, <abbrev xmlns:xlink="http://www.w3.org/1999/xlink" content-type="institution" xlink:title="Senckenberg Museum (Frankfurt, Germany)" id="ABBRID0EUCAK" xlink:type="simple">SMF</abbrev> 62817 (<abbrev xmlns:xlink="http://www.w3.org/1999/xlink" xlink:title="upper lip" id="ABBRID0EZCAK" xlink:type="simple">UL</abbrev>, <abbrev xmlns:xlink="http://www.w3.org/1999/xlink" xlink:title="lower lip" id="ABBRID0E4CAK" xlink:type="simple">LL</abbrev>, lMx1, rMx1, rMx2, lMnd, rMnd); Paratype, female, 8.5 mm, <abbrev xmlns:xlink="http://www.w3.org/1999/xlink" content-type="institution" xlink:title="Senckenberg Museum (Frankfurt, Germany)" id="ABBRID0EBDAK" xlink:type="simple">SMF</abbrev> 62818 (<abbrev xmlns:xlink="http://www.w3.org/1999/xlink" xlink:title="maxilliped" id="ABBRID0EGDAK" xlink:type="simple">Mxp</abbrev>). Scale bars: 0.1 mm.</p></caption><graphic xmlns:xlink="http://www.w3.org/1999/xlink" xlink:href="zookeys-1274-035_article-140610__-g019.jpg" id="oo_1568351.jpg" position="float" orientation="portrait" xlink:type="simple"><uri content-type="original_file" xlink:type="simple">https://binary.pensoft.net/fig/1568351</uri></graphic></fig><p><bold><italic>Mandible</italic></bold> (Fig. <xref ref-type="fig" rid="F19">19</xref>): incisor process strongly dentate, well-developed; left lacinia mobilis denticulate; molar process conical, edge with row of strong spines; article 3 longer than article 2, articles 2 and 3 inner margin with long slender setae, plumose setae at apical tip of palp.</p><p><bold><italic>Lower lip</italic></bold> (Fig. <xref ref-type="fig" rid="F19">19</xref>): setose anterodistally, outer lobes separated by broad gap.</p><p><bold><italic>Maxilla 1</italic></bold> (Fig. <xref ref-type="fig" rid="F19">19</xref>): inner plate bearing two subterminal plumose setae; outer plate with nine denticulate spines; article 1 of palp 1/3 length of second article, article 2 of palp with several slender setae.</p><p><bold><italic>Maxilla 2</italic></bold> (Fig. <xref ref-type="fig" rid="F19">19</xref>): inner and outer plates subequal in length, margins bearing stout and slender setae; inner plate slightly wider than outer plate.</p><p><bold><italic>Maxilliped</italic></bold> (Fig. <xref ref-type="fig" rid="F19">19</xref>): inner plate distally with three strong spines; outer plate 2× as long as inner plate, reaching almost 1/2 of article 2 of maxillipedal palp, outer plate margins and palp article setose.</p><p><bold>Pereon: <italic>Gnathopod 1</italic></bold> (Fig. <xref ref-type="fig" rid="F18">18</xref>): coxa 1 anteriorly extended; gnathopods similar in shape, subchelate; gnathopod 1 slightly smaller than gnathopod 2; basis bearing small spines at posteroventral corner; ischium and merus with long setae at posteroventral corner; carpal lobe extending width of propodus, spines at distal end of lobe and along posterior margin; propodus widened, oval; dactylus slender, reaching end of palm.</p><p><bold><italic>Gnathopod 2</italic></bold> (Fig. <xref ref-type="fig" rid="F18">18</xref>): coxa 2 subquadrate; gnathopod 2 basis 1.2× as wide as basis of gnathopod 1; ischium to dactylus similar to gnathopod 1, except carpal lobe longer and narrower.</p><p><bold><italic>Pereopods 3 and 4</italic></bold> (Fig. <xref ref-type="fig" rid="F20">20</xref>): coxae 3 and 4 subquadrate. Pereopod 3 articles long and narrow; carpus, propodus and dactylus in ratio of 1:0.6:0.96. Pereopod 4 similar to pereopod 3, carpus, propodus and dactylus broken off.</p><fig id="F20" position="float" orientation="portrait"><object-id xmlns:xlink="http://www.w3.org/1999/xlink" content-type="doi" xlink:type="simple">10.3897/zookeys.1274.140610.figure20</object-id><object-id xmlns:xlink="http://www.w3.org/1999/xlink" content-type="arpha" xlink:type="simple">FDF754E2-A2B4-52FF-AC75-4FA56D6F5BAF</object-id><label>Figure 20.</label><caption><p><italic><tp:taxon-name>
                      <tp:taxon-name-part taxon-name-part-type="genus" reg="Rhachotropis">Rhachotropis</tp:taxon-name-part> <tp:taxon-name-part taxon-name-part-type="species" reg="clarionclippertoni">clarionclippertoni</tp:taxon-name-part></tp:taxon-name></italic> sp. nov., holotype, female, 8 mm, <abbrev xmlns:xlink="http://www.w3.org/1999/xlink" content-type="institution" xlink:title="Senckenberg Museum (Frankfurt, Germany)" id="ABBRID0EXGAK" xlink:type="simple">SMF</abbrev> 62817. Scale bars: 0.1 mm.</p></caption><graphic xmlns:xlink="http://www.w3.org/1999/xlink" xlink:href="zookeys-1274-035_article-140610__-g020.jpg" id="oo_1568352.jpg" position="float" orientation="portrait" xlink:type="simple"><uri content-type="original_file" xlink:type="simple">https://binary.pensoft.net/fig/1568352</uri></graphic></fig><p><bold><italic>Pereopod 5</italic></bold> (Fig. <xref ref-type="fig" rid="F20">20</xref>): coxa 5 lobate; basis subrectangular; remaining pereopod missing.</p><p><bold><italic>Pereopod 6</italic></bold> (Fig. <xref ref-type="fig" rid="F20">20</xref>): coxa 6 lobate; basis subrectangular with small posteroventral lobe; merus longer than basis; remaining pereopod missing.</p><p><bold><italic>Pereopod 7</italic></bold> (Fig. <xref ref-type="fig" rid="F20">20</xref>): pereopod 7 longer than pereopods 5 and 6; basis slightly expanded, subovate; merus longer than basis; rest of pereopod missing.</p><p><bold>Pleon: <italic>Epimera 1–3</italic></bold> (Figs <xref ref-type="fig" rid="F17">17</xref>, <xref ref-type="fig" rid="F18">18</xref>): epimeral plates ventrally rounded; epimeral plate 3 posterior margin and posteroventral corner minutely serrated.</p><p><bold><italic>Pleopods</italic></bold> (Fig. <xref ref-type="fig" rid="F20">20</xref>): pleopod 2 (right side) rami with 12 and 15 articles; rami similar length, as long as peduncle.</p><p><bold>Urosome: <italic>Urosomites 1–3</italic></bold> (Figs <xref ref-type="fig" rid="F17">17</xref>, <xref ref-type="fig" rid="F18">18</xref>): urosome segment 1 dorsolaterally with a small spine, urosomites 2 and 3 smooth.</p><p><bold><italic>Uropod 1</italic></bold> (Fig. <xref ref-type="fig" rid="F20">20</xref>): lanceolate; outer and inner ramus same length; rami shorter than peduncle.</p><p><bold><italic>Uropod 2</italic></bold> (Fig. <xref ref-type="fig" rid="F20">20</xref>): lanceolate; outer ramus shorter than inner ramus; peduncle shorter than outer ramus and longer than inner ramus.</p><p><bold><italic>Uropod 3</italic></bold> (Fig. <xref ref-type="fig" rid="F20">20</xref>): lanceolate; outer and inner ramus same length, nearly 2× as long as peduncle.</p><p><bold><italic>Telson</italic></bold> (Fig. <xref ref-type="fig" rid="F18">18</xref>): Telson &gt; 3× as long as wide, with V-shaped cleft of ~ 15%.</p></tp:treatment-sec><tp:treatment-sec sec-type="Remarks" id="SECID0ESKAK"><title>Remarks.</title><p>The combination of the following characters found in <italic><tp:taxon-name><tp:taxon-name-part taxon-name-part-type="genus" reg="Rhachotropis">Rhachotropis</tp:taxon-name-part> <tp:taxon-name-part taxon-name-part-type="species" reg="clarionclippertoni">clarionclippertoni</tp:taxon-name-part></tp:taxon-name></italic> sp. nov. (produced first coxa, cleft telson, rostrum shorter than 1/2 of first peduncle of antenna 1) is shared with the following species: <italic><tp:taxon-name><tp:taxon-name-part taxon-name-part-type="genus" reg="Rhachotropis">R.</tp:taxon-name-part> <tp:taxon-name-part taxon-name-part-type="species" reg="americana">americana</tp:taxon-name-part></tp:taxon-name></italic> Bousfield &amp; Hendrycks, 1995, <italic><tp:taxon-name><tp:taxon-name-part taxon-name-part-type="genus" reg="Rhachotropis">R.</tp:taxon-name-part> <tp:taxon-name-part taxon-name-part-type="species" reg="antarctica">antarctica</tp:taxon-name-part></tp:taxon-name></italic> K.H. Barnard, 1932, <italic><tp:taxon-name><tp:taxon-name-part taxon-name-part-type="genus" reg="Rhachotropis">R.</tp:taxon-name-part> <tp:taxon-name-part taxon-name-part-type="species" reg="gubilata">gubilata</tp:taxon-name-part></tp:taxon-name></italic> J.L. Barnard, 1964, <italic><tp:taxon-name><tp:taxon-name-part taxon-name-part-type="genus" reg="Rhachotropis">R.</tp:taxon-name-part> <tp:taxon-name-part taxon-name-part-type="species" reg="palporum">palporum</tp:taxon-name-part></tp:taxon-name></italic> Stebbing, 1908, <italic><tp:taxon-name><tp:taxon-name-part taxon-name-part-type="genus" reg="Rhachotropis">R.</tp:taxon-name-part> <tp:taxon-name-part taxon-name-part-type="species" reg="portoricana">portoricana</tp:taxon-name-part></tp:taxon-name></italic> J.L. Barnard, 1964, and <italic><tp:taxon-name><tp:taxon-name-part taxon-name-part-type="genus" reg="Rhachotropis">R.</tp:taxon-name-part> <tp:taxon-name-part taxon-name-part-type="species" reg="rossi">rossi</tp:taxon-name-part></tp:taxon-name></italic> Lörz, 2010, but only the new species and <italic><tp:taxon-name><tp:taxon-name-part taxon-name-part-type="genus" reg="Rhachotropis">R.</tp:taxon-name-part> <tp:taxon-name-part taxon-name-part-type="species" reg="portoricana">portoricana</tp:taxon-name-part></tp:taxon-name></italic> have no lateral teeth on pleonites 1–3. <italic><tp:taxon-name><tp:taxon-name-part taxon-name-part-type="genus" reg="Rhachotropis">Rhachotropis</tp:taxon-name-part> <tp:taxon-name-part taxon-name-part-type="species" reg="clarionclippertoni">clarionclippertoni</tp:taxon-name-part></tp:taxon-name></italic> sp. nov. is very similar to <italic><tp:taxon-name><tp:taxon-name-part taxon-name-part-type="genus" reg="Rhachotropis">R.</tp:taxon-name-part> <tp:taxon-name-part taxon-name-part-type="species" reg="portoricana">portoricana</tp:taxon-name-part></tp:taxon-name></italic> but can be distinguished by the following characters (characters of <italic><tp:taxon-name><tp:taxon-name-part taxon-name-part-type="genus" reg="Rhachotropis">R.</tp:taxon-name-part> <tp:taxon-name-part taxon-name-part-type="species" reg="portoricana">portoricana</tp:taxon-name-part></tp:taxon-name></italic> in parentheses): rounded ventrolateral margin of urosomite 1 (vs ventrolateral margin shows a drawn out process), rostrum reaching only 1/3 of the length of the cephalic lobe (vs rostrum reaching 1/2 length of the cephalic lobe), length to width ratio of basis of pereopod 6 is 0.4 (vs 0.6), length to width ratio of basis of pereopod 7 is 0.54 (vs 0.65), no posterodistal lobe on basis of pereopod 7 (vs small but distinct lobe), telson cleft 15% (vs telson cleft 8%).</p></tp:treatment-sec><tp:treatment-sec sec-type="Etymology" id="SECID0EROAK"><title>Etymology.</title><p>The name <italic>clarionclippertoni</italic> refers to the Clarion-Clipperton Zone in the abyssal east Pacific, a marine area known for the high density of manganese nodules, amongst which this new amphipod was collected.</p></tp:treatment-sec><tp:treatment-sec sec-type="Distribution" id="SECID0EZOAK"><title>Distribution.</title><p>Abyssal Pacific Ocean, Clarion-Clipperton Zone in 4097–4430 m depth.</p></tp:treatment-sec><tp:treatment-sec sec-type="Molecular identification" id="SECID0E5OAK"><title>Molecular identification.</title><p>Following the definition given by <xref ref-type="bibr" rid="B33">Pleijel et al. (2008)</xref>, the sequence of the holotype male of <italic><tp:taxon-name><tp:taxon-name-part taxon-name-part-type="genus" reg="Rhachotropis">Rhachotropis</tp:taxon-name-part> <tp:taxon-name-part taxon-name-part-type="species" reg="clarionclippertoni">clarionclippertoni</tp:taxon-name-part></tp:taxon-name></italic> (<abbrev xmlns:xlink="http://www.w3.org/1999/xlink" content-type="institution" xlink:title="Senckenberg Museum (Frankfurt, Germany)" id="ABBRID0ETPAK" xlink:type="simple">SMF</abbrev> 62817, GenBank accession number <ext-link xmlns:xlink="http://www.w3.org/1999/xlink" xlink:type="simple" xlink:href="PQ734529" ext-link-type="gen">PQ734529</ext-link>) is designed as a hologenophore of all obtained sequences. The sequences of the paratype and additional individuals of the species are also available in GenBank (Table <xref ref-type="table" rid="T2">2</xref>). Furthermore, the species has received a Barcode Index Number from Barcode of Life Data Systems: <ext-link xmlns:xlink="http://www.w3.org/1999/xlink" xlink:type="simple" xlink:href="http://boldsystems.org/index.php/Public_BarcodeCluster?clusteruri=BOLD:AEB0147" ext-link-type="uri">BOLD:AEB0147</ext-link> (<ext-link xmlns:xlink="http://www.w3.org/1999/xlink" xlink:type="simple" xlink:href="10.5883/BOLD:AEB0147" ext-link-type="doi">https://doi.org/10.5883/BOLD:AEB0147</ext-link>).</p></tp:treatment-sec><tp:treatment-sec><!--Section generated to contain objects referenced in tp:taxon-treatment.--><table-wrap id="T2" position="float" orientation="portrait"><label>Table 2.</label><caption><p>Summary of the material used in the present study. BOLD – Barcode of Life Data Systems, <abbrev xmlns:xlink="http://www.w3.org/1999/xlink" xlink:title="Barcode Index Number" id="ABBRID0EYOAE" xlink:type="simple">BIN</abbrev> – Barcode Index Number, <abbrev xmlns:xlink="http://www.w3.org/1999/xlink" content-type="institution" xlink:title="Deutsches Zentrum für Marine Biodiversitätsforschung" id="ABBRID0E3OAE" xlink:type="simple">DZMB</abbrev> – Deutsches Zentrum für Marine Biodiversitätsforschung, Wilhelmshaven, Germany, <abbrev xmlns:xlink="http://www.w3.org/1999/xlink" content-type="institution" xlink:title="Senckenberg Museum (Frankfurt, Germany)" id="ABBRID0EBPAE" xlink:type="simple">SMF</abbrev> – Senckenberg Museum Frankfurt, Germany, <abbrev xmlns:xlink="http://www.w3.org/1999/xlink" xlink:title="upper lip" id="ABBRID0EGPAE" xlink:type="simple">UL</abbrev> – University of Lodz, Poland.</p></caption><table><tbody><tr><th rowspan="1" colspan="1">
                <bold>Sample ID</bold>
              </th><th rowspan="1" colspan="1">
                <bold>Type status</bold>
              </th><th rowspan="1" colspan="1">
                <bold>Sex</bold>
              </th><th rowspan="1" colspan="1">
                <bold>Size [mm]</bold>
              </th><th rowspan="1" colspan="1">
                <bold>Institution depository</bold>
              </th><th rowspan="1" colspan="1">
                <bold>Museum code</bold>
              </th><th rowspan="1" colspan="1">
                <bold>BOLD process ID</bold>
              </th><th rowspan="1" colspan="1">
                <bold>
                  <abbrev xmlns:xlink="http://www.w3.org/1999/xlink" xlink:title="Barcode Index Number" id="ABBRID0E4QAE" xlink:type="simple">BIN</abbrev>
                </bold>
              </th><th rowspan="1" colspan="1">
                <bold>GenBank COI acc. number</bold>
              </th><th rowspan="1" colspan="1">
                <bold>Site code</bold>
              </th></tr><tr><td rowspan="1" colspan="10"><bold><italic><tp:taxon-name>
                      <tp:taxon-name-part taxon-name-part-type="genus" reg="Cleonardo">Cleonardo</tp:taxon-name-part> <tp:taxon-name-part taxon-name-part-type="species" reg="compassionate">compassionate</tp:taxon-name-part></tp:taxon-name></italic> sp. nov</bold>.</td></tr><tr><td rowspan="1" colspan="1">DSB_3776</td><td rowspan="1" colspan="1">holotype</td><td rowspan="1" colspan="1">mature female</td><td rowspan="1" colspan="1">10</td><td rowspan="1" colspan="1">
                <abbrev xmlns:xlink="http://www.w3.org/1999/xlink" content-type="institution" xlink:title="Senckenberg Museum (Frankfurt, Germany)" id="ABBRID0EVSAE" xlink:type="simple">SMF</abbrev>
              </td><td rowspan="1" colspan="1"><abbrev xmlns:xlink="http://www.w3.org/1999/xlink" content-type="institution" xlink:title="Senckenberg Museum (Frankfurt, Germany)" id="ABBRID0E5SAE" xlink:type="simple">SMF</abbrev> 62814</td><td rowspan="1" colspan="1">
                <ext-link xmlns:xlink="http://www.w3.org/1999/xlink" xlink:type="simple" xlink:href="http://www.boldsystems.org/index.php/Public_RecordView?processid=CCZ2941-19" ext-link-type="uri">CCZ2941-19</ext-link>
              </td><td rowspan="1" colspan="1">
                <ext-link xmlns:xlink="http://www.w3.org/1999/xlink" xlink:type="simple" xlink:href="http://boldsystems.org/index.php/Public_BarcodeCluster?clusteruri=BOLD:ADF7841" ext-link-type="uri">BOLD:ADF7841</ext-link>
              </td><td rowspan="1" colspan="1">
                <ext-link xmlns:xlink="http://www.w3.org/1999/xlink" xlink:type="simple" xlink:href="PQ734425" ext-link-type="gen">PQ734425</ext-link>
              </td><td rowspan="1" colspan="1">AB2-EB06</td></tr><tr><td rowspan="1" colspan="1">DSB_3640</td><td rowspan="1" colspan="1">paratype</td><td rowspan="1" colspan="1">mature male</td><td rowspan="1" colspan="1">10</td><td rowspan="1" colspan="1">
                <abbrev xmlns:xlink="http://www.w3.org/1999/xlink" content-type="institution" xlink:title="Senckenberg Museum (Frankfurt, Germany)" id="ABBRID0ESUAE" xlink:type="simple">SMF</abbrev>
              </td><td rowspan="1" colspan="1"><abbrev xmlns:xlink="http://www.w3.org/1999/xlink" content-type="institution" xlink:title="Senckenberg Museum (Frankfurt, Germany)" id="ABBRID0E2UAE" xlink:type="simple">SMF</abbrev> 62815</td><td rowspan="1" colspan="1">
                <ext-link xmlns:xlink="http://www.w3.org/1999/xlink" xlink:type="simple" xlink:href="http://www.boldsystems.org/index.php/Public_RecordView?processid=CCZ2843-19" ext-link-type="uri">CCZ2843-19</ext-link>
              </td><td rowspan="1" colspan="1">
                <ext-link xmlns:xlink="http://www.w3.org/1999/xlink" xlink:type="simple" xlink:href="http://boldsystems.org/index.php/Public_BarcodeCluster?clusteruri=BOLD:ADF7841" ext-link-type="uri">BOLD:ADF7841</ext-link>
              </td><td rowspan="1" colspan="1">
                <ext-link xmlns:xlink="http://www.w3.org/1999/xlink" xlink:type="simple" xlink:href="PQ734442" ext-link-type="gen">PQ734442</ext-link>
              </td><td rowspan="1" colspan="1">SO 262-150</td></tr><tr><td rowspan="1" colspan="1">DSB_3555</td><td rowspan="1" colspan="1">non type collection</td><td rowspan="1" colspan="1">juvenile</td><td rowspan="1" colspan="1">3.5</td><td rowspan="1" colspan="1">
                <abbrev xmlns:xlink="http://www.w3.org/1999/xlink" content-type="institution" xlink:title="Deutsches Zentrum für Marine Biodiversitätsforschung" id="ABBRID0EPWAE" xlink:type="simple">DZMB</abbrev>
              </td><td rowspan="1" colspan="1"/><td rowspan="1" colspan="1">
                <ext-link xmlns:xlink="http://www.w3.org/1999/xlink" xlink:type="simple" xlink:href="http://www.boldsystems.org/index.php/Public_RecordView?processid=CCZ2758-19" ext-link-type="uri">CCZ2758-19</ext-link>
              </td><td rowspan="1" colspan="1">
                <ext-link xmlns:xlink="http://www.w3.org/1999/xlink" xlink:type="simple" xlink:href="http://boldsystems.org/index.php/Public_BarcodeCluster?clusteruri=BOLD:ADF7841" ext-link-type="uri">BOLD:ADF7841</ext-link>
              </td><td rowspan="1" colspan="1">
                <ext-link xmlns:xlink="http://www.w3.org/1999/xlink" xlink:type="simple" xlink:href="PQ734478" ext-link-type="gen">PQ734478</ext-link>
              </td><td rowspan="1" colspan="1">SO 262-155</td></tr><tr><td rowspan="1" colspan="1">DSB_7958</td><td rowspan="1" colspan="1">non type collection</td><td rowspan="1" colspan="1">juvenile</td><td rowspan="1" colspan="1">3</td><td rowspan="1" colspan="1">
                <abbrev xmlns:xlink="http://www.w3.org/1999/xlink" content-type="institution" xlink:title="Deutsches Zentrum für Marine Biodiversitätsforschung" id="ABBRID0EGYAE" xlink:type="simple">DZMB</abbrev>
              </td><td rowspan="1" colspan="1"/><td rowspan="1" colspan="1">
                <ext-link xmlns:xlink="http://www.w3.org/1999/xlink" xlink:type="simple" xlink:href="http://www.boldsystems.org/index.php/Public_RecordView?processid=MNGN149-24" ext-link-type="uri">MNGN149-24</ext-link>
              </td><td rowspan="1" colspan="1">
                <ext-link xmlns:xlink="http://www.w3.org/1999/xlink" xlink:type="simple" xlink:href="http://boldsystems.org/index.php/Public_BarcodeCluster?clusteruri=BOLD:ADF7841" ext-link-type="uri">BOLD:ADF7841</ext-link>
              </td><td rowspan="1" colspan="1">
                <ext-link xmlns:xlink="http://www.w3.org/1999/xlink" xlink:type="simple" xlink:href="PQ734528" ext-link-type="gen">PQ734528</ext-link>
              </td><td rowspan="1" colspan="1">KM23-50</td></tr><tr><td rowspan="1" colspan="1">7-9S_Eusi6_2012_2</td><td rowspan="1" colspan="1">non type collection</td><td rowspan="1" colspan="1">mature male</td><td rowspan="1" colspan="1">8</td><td rowspan="1" colspan="1">
                <abbrev xmlns:xlink="http://www.w3.org/1999/xlink" xlink:title="upper lip" id="ABBRID0E4ZAE" xlink:type="simple">UL</abbrev>
              </td><td rowspan="1" colspan="1"/><td rowspan="1" colspan="1">
                <ext-link xmlns:xlink="http://www.w3.org/1999/xlink" xlink:type="simple" xlink:href="http://www.boldsystems.org/index.php/Public_RecordView?processid=AJAKK681-17" ext-link-type="uri">AJAKK681-17</ext-link>
              </td><td rowspan="1" colspan="1">
                <ext-link xmlns:xlink="http://www.w3.org/1999/xlink" xlink:type="simple" xlink:href="http://boldsystems.org/index.php/Public_BarcodeCluster?clusteruri=BOLD:ADF7841" ext-link-type="uri">BOLD:ADF7841</ext-link>
              </td><td rowspan="1" colspan="1">
                <ext-link xmlns:xlink="http://www.w3.org/1999/xlink" xlink:type="simple" xlink:href="MN346344" ext-link-type="gen">MN346344</ext-link>
              </td><td rowspan="1" colspan="1">SO 223-7-9</td></tr><tr><td rowspan="1" colspan="10"><bold><italic><tp:taxon-name>
                      <tp:taxon-name-part taxon-name-part-type="genus" reg="Cleonardo">Cleonardo</tp:taxon-name-part> <tp:taxon-name-part taxon-name-part-type="species" reg="daniela">daniela</tp:taxon-name-part></tp:taxon-name></italic> sp. nov</bold>.</td></tr><tr><td rowspan="1" colspan="1">DSB_3741</td><td rowspan="1" colspan="1">holotype</td><td rowspan="1" colspan="1">mature male</td><td rowspan="1" colspan="1">6.5</td><td rowspan="1" colspan="1">
                <abbrev xmlns:xlink="http://www.w3.org/1999/xlink" content-type="institution" xlink:title="Senckenberg Museum (Frankfurt, Germany)" id="ABBRID0EJ3AE" xlink:type="simple">SMF</abbrev>
              </td><td rowspan="1" colspan="1"><abbrev xmlns:xlink="http://www.w3.org/1999/xlink" content-type="institution" xlink:title="Senckenberg Museum (Frankfurt, Germany)" id="ABBRID0ES3AE" xlink:type="simple">SMF</abbrev> 62810</td><td rowspan="1" colspan="1">
                <ext-link xmlns:xlink="http://www.w3.org/1999/xlink" xlink:type="simple" xlink:href="http://www.boldsystems.org/index.php/Public_RecordView?processid=CCZ2906-19" ext-link-type="uri">CCZ2906-19</ext-link>
              </td><td rowspan="1" colspan="1">
                <ext-link xmlns:xlink="http://www.w3.org/1999/xlink" xlink:type="simple" xlink:href="http://boldsystems.org/index.php/Public_BarcodeCluster?clusteruri=BOLD:AEB2179" ext-link-type="uri">BOLD:AEB2179</ext-link>
              </td><td rowspan="1" colspan="1">
                <ext-link xmlns:xlink="http://www.w3.org/1999/xlink" xlink:type="simple" xlink:href="PQ734433" ext-link-type="gen">PQ734433</ext-link>
              </td><td rowspan="1" colspan="1">AB2-EB01</td></tr><tr><td rowspan="1" colspan="1">DSB_3800</td><td rowspan="1" colspan="1">paratype</td><td rowspan="1" colspan="1">immature male</td><td rowspan="1" colspan="1">7</td><td rowspan="1" colspan="1">
                <abbrev xmlns:xlink="http://www.w3.org/1999/xlink" content-type="institution" xlink:title="Senckenberg Museum (Frankfurt, Germany)" id="ABBRID0EG5AE" xlink:type="simple">SMF</abbrev>
              </td><td rowspan="1" colspan="1"><abbrev xmlns:xlink="http://www.w3.org/1999/xlink" content-type="institution" xlink:title="Senckenberg Museum (Frankfurt, Germany)" id="ABBRID0EP5AE" xlink:type="simple">SMF</abbrev> 62811</td><td rowspan="1" colspan="1">
                <ext-link xmlns:xlink="http://www.w3.org/1999/xlink" xlink:type="simple" xlink:href="http://www.boldsystems.org/index.php/Public_RecordView?processid=CCZ2965-19" ext-link-type="uri">CCZ2965-19</ext-link>
              </td><td rowspan="1" colspan="1">
                <ext-link xmlns:xlink="http://www.w3.org/1999/xlink" xlink:type="simple" xlink:href="http://boldsystems.org/index.php/Public_BarcodeCluster?clusteruri=BOLD:AEB2179" ext-link-type="uri">BOLD:AEB2179</ext-link>
              </td><td rowspan="1" colspan="1">
                <ext-link xmlns:xlink="http://www.w3.org/1999/xlink" xlink:type="simple" xlink:href="PQ734235" ext-link-type="gen">PQ734235</ext-link>
              </td><td rowspan="1" colspan="1">AB2-EB09</td></tr><tr><td rowspan="1" colspan="1">DSB_7955</td><td rowspan="1" colspan="1">paratype</td><td rowspan="1" colspan="1">mature male</td><td rowspan="1" colspan="1">12</td><td rowspan="1" colspan="1">
                <abbrev xmlns:xlink="http://www.w3.org/1999/xlink" content-type="institution" xlink:title="Senckenberg Museum (Frankfurt, Germany)" id="ABBRID0EEAAG" xlink:type="simple">SMF</abbrev>
              </td><td rowspan="1" colspan="1"><abbrev xmlns:xlink="http://www.w3.org/1999/xlink" content-type="institution" xlink:title="Senckenberg Museum (Frankfurt, Germany)" id="ABBRID0ENAAG" xlink:type="simple">SMF</abbrev> 62812</td><td rowspan="1" colspan="1">
                <ext-link xmlns:xlink="http://www.w3.org/1999/xlink" xlink:type="simple" xlink:href="http://www.boldsystems.org/index.php/Public_RecordView?processid=MNGN146-24" ext-link-type="uri">MNGN146-24</ext-link>
              </td><td rowspan="1" colspan="1">
                <ext-link xmlns:xlink="http://www.w3.org/1999/xlink" xlink:type="simple" xlink:href="http://boldsystems.org/index.php/Public_BarcodeCluster?clusteruri=BOLD:AEB2179" ext-link-type="uri">BOLD:AEB2179</ext-link>
              </td><td rowspan="1" colspan="1">
                <ext-link xmlns:xlink="http://www.w3.org/1999/xlink" xlink:type="simple" xlink:href="PQ734289" ext-link-type="gen">PQ734289</ext-link>
              </td><td rowspan="1" colspan="1">KM23-50</td></tr><tr><td rowspan="1" colspan="1">DSB_7957</td><td rowspan="1" colspan="1">paratype</td><td rowspan="1" colspan="1">juvenile male</td><td rowspan="1" colspan="1">5.5</td><td rowspan="1" colspan="1">
                <abbrev xmlns:xlink="http://www.w3.org/1999/xlink" content-type="institution" xlink:title="Senckenberg Museum (Frankfurt, Germany)" id="ABBRID0EBCAG" xlink:type="simple">SMF</abbrev>
              </td><td rowspan="1" colspan="1"><abbrev xmlns:xlink="http://www.w3.org/1999/xlink" content-type="institution" xlink:title="Senckenberg Museum (Frankfurt, Germany)" id="ABBRID0EKCAG" xlink:type="simple">SMF</abbrev> 62813</td><td rowspan="1" colspan="1">
                <ext-link xmlns:xlink="http://www.w3.org/1999/xlink" xlink:type="simple" xlink:href="http://www.boldsystems.org/index.php/Public_RecordView?processid=MNGN148-24" ext-link-type="uri">MNGN148-24</ext-link>
              </td><td rowspan="1" colspan="1">
                <ext-link xmlns:xlink="http://www.w3.org/1999/xlink" xlink:type="simple" xlink:href="http://boldsystems.org/index.php/Public_BarcodeCluster?clusteruri=BOLD:AEB2179" ext-link-type="uri">BOLD:AEB2179</ext-link>
              </td><td rowspan="1" colspan="1">
                <ext-link xmlns:xlink="http://www.w3.org/1999/xlink" xlink:type="simple" xlink:href="PQ734766" ext-link-type="gen">PQ734766</ext-link>
              </td><td rowspan="1" colspan="1">KM23-50</td></tr><tr><td rowspan="1" colspan="1">DSB_3563</td><td rowspan="1" colspan="1">non type collection</td><td rowspan="1" colspan="1">undetermined</td><td rowspan="1" colspan="1">undetermined</td><td rowspan="1" colspan="1">
                <abbrev xmlns:xlink="http://www.w3.org/1999/xlink" content-type="institution" xlink:title="Deutsches Zentrum für Marine Biodiversitätsforschung" id="ABBRID0E5DAG" xlink:type="simple">DZMB</abbrev>
              </td><td rowspan="1" colspan="1"/><td rowspan="1" colspan="1">
                <ext-link xmlns:xlink="http://www.w3.org/1999/xlink" xlink:type="simple" xlink:href="http://www.boldsystems.org/index.php/Public_RecordView?processid=CCZ2766-19" ext-link-type="uri">CCZ2766-19</ext-link>
              </td><td rowspan="1" colspan="1">
                <ext-link xmlns:xlink="http://www.w3.org/1999/xlink" xlink:type="simple" xlink:href="http://boldsystems.org/index.php/Public_BarcodeCluster?clusteruri=BOLD:AEB2179" ext-link-type="uri">BOLD:AEB2179</ext-link>
              </td><td rowspan="1" colspan="1">
                <ext-link xmlns:xlink="http://www.w3.org/1999/xlink" xlink:type="simple" xlink:href="PQ734632" ext-link-type="gen">PQ734632</ext-link>
              </td><td rowspan="1" colspan="1">SO 262-59</td></tr><tr><td rowspan="1" colspan="1">DSB_3564</td><td rowspan="1" colspan="1">non type collection</td><td rowspan="1" colspan="1">undetermined</td><td rowspan="1" colspan="1">undetermined</td><td rowspan="1" colspan="1">
                <abbrev xmlns:xlink="http://www.w3.org/1999/xlink" content-type="institution" xlink:title="Deutsches Zentrum für Marine Biodiversitätsforschung" id="ABBRID0EVFAG" xlink:type="simple">DZMB</abbrev>
              </td><td rowspan="1" colspan="1"/><td rowspan="1" colspan="1">
                <ext-link xmlns:xlink="http://www.w3.org/1999/xlink" xlink:type="simple" xlink:href="http://www.boldsystems.org/index.php/Public_RecordView?processid=CCZ2767-19" ext-link-type="uri">CCZ2767-19</ext-link>
              </td><td rowspan="1" colspan="1">
                <ext-link xmlns:xlink="http://www.w3.org/1999/xlink" xlink:type="simple" xlink:href="http://boldsystems.org/index.php/Public_BarcodeCluster?clusteruri=BOLD:AEB2179" ext-link-type="uri">BOLD:AEB2179</ext-link>
              </td><td rowspan="1" colspan="1">
                <ext-link xmlns:xlink="http://www.w3.org/1999/xlink" xlink:type="simple" xlink:href="PQ734509" ext-link-type="gen">PQ734509</ext-link>
              </td><td rowspan="1" colspan="1">SO 262-59</td></tr><tr><td rowspan="1" colspan="1">DSB_3565</td><td rowspan="1" colspan="1">non type collection</td><td rowspan="1" colspan="1">undetermined</td><td rowspan="1" colspan="1">undetermined</td><td rowspan="1" colspan="1">
                <abbrev xmlns:xlink="http://www.w3.org/1999/xlink" content-type="institution" xlink:title="Deutsches Zentrum für Marine Biodiversitätsforschung" id="ABBRID0EMHAG" xlink:type="simple">DZMB</abbrev>
              </td><td rowspan="1" colspan="1"/><td rowspan="1" colspan="1">
                <ext-link xmlns:xlink="http://www.w3.org/1999/xlink" xlink:type="simple" xlink:href="http://www.boldsystems.org/index.php/Public_RecordView?processid=CCZ2768-19" ext-link-type="uri">CCZ2768-19</ext-link>
              </td><td rowspan="1" colspan="1">
                <ext-link xmlns:xlink="http://www.w3.org/1999/xlink" xlink:type="simple" xlink:href="http://boldsystems.org/index.php/Public_BarcodeCluster?clusteruri=BOLD:AEB2179" ext-link-type="uri">BOLD:AEB2179</ext-link>
              </td><td rowspan="1" colspan="1">
                <ext-link xmlns:xlink="http://www.w3.org/1999/xlink" xlink:type="simple" xlink:href="PQ734246" ext-link-type="gen">PQ734246</ext-link>
              </td><td rowspan="1" colspan="1">SO 262-59</td></tr><tr><td rowspan="1" colspan="1">DSB_7960</td><td rowspan="1" colspan="1">non type collection</td><td rowspan="1" colspan="1">juvenile</td><td rowspan="1" colspan="1">3</td><td rowspan="1" colspan="1">
                <abbrev xmlns:xlink="http://www.w3.org/1999/xlink" content-type="institution" xlink:title="Deutsches Zentrum für Marine Biodiversitätsforschung" id="ABBRID0EDJAG" xlink:type="simple">DZMB</abbrev>
              </td><td rowspan="1" colspan="1"/><td rowspan="1" colspan="1">
                <ext-link xmlns:xlink="http://www.w3.org/1999/xlink" xlink:type="simple" xlink:href="http://www.boldsystems.org/index.php/Public_RecordView?processid=MNGN151-24" ext-link-type="uri">MNGN151-24</ext-link>
              </td><td rowspan="1" colspan="1">
                <ext-link xmlns:xlink="http://www.w3.org/1999/xlink" xlink:type="simple" xlink:href="http://boldsystems.org/index.php/Public_BarcodeCluster?clusteruri=BOLD:AEB2179" ext-link-type="uri">BOLD:AEB2179</ext-link>
              </td><td rowspan="1" colspan="1">
                <ext-link xmlns:xlink="http://www.w3.org/1999/xlink" xlink:type="simple" xlink:href="PQ734545" ext-link-type="gen">PQ734545</ext-link>
              </td><td rowspan="1" colspan="1">KM23-50</td></tr><tr><td rowspan="1" colspan="1">DSB_7961</td><td rowspan="1" colspan="1">non type collection</td><td rowspan="1" colspan="1">juvenile</td><td rowspan="1" colspan="1">3</td><td rowspan="1" colspan="1">
                <abbrev xmlns:xlink="http://www.w3.org/1999/xlink" content-type="institution" xlink:title="Deutsches Zentrum für Marine Biodiversitätsforschung" id="ABBRID0E1KAG" xlink:type="simple">DZMB</abbrev>
              </td><td rowspan="1" colspan="1"/><td rowspan="1" colspan="1">
                <ext-link xmlns:xlink="http://www.w3.org/1999/xlink" xlink:type="simple" xlink:href="http://www.boldsystems.org/index.php/Public_RecordView?processid=MNGN152-24" ext-link-type="uri">MNGN152-24</ext-link>
              </td><td rowspan="1" colspan="1">
                <ext-link xmlns:xlink="http://www.w3.org/1999/xlink" xlink:type="simple" xlink:href="http://boldsystems.org/index.php/Public_BarcodeCluster?clusteruri=BOLD:AEB2179" ext-link-type="uri">BOLD:AEB2179</ext-link>
              </td><td rowspan="1" colspan="1">
                <ext-link xmlns:xlink="http://www.w3.org/1999/xlink" xlink:type="simple" xlink:href="PQ734271" ext-link-type="gen">PQ734271</ext-link>
              </td><td rowspan="1" colspan="1">KM23-50</td></tr><tr><td rowspan="1" colspan="1">DSB_7962</td><td rowspan="1" colspan="1">non type collection</td><td rowspan="1" colspan="1">juvenile</td><td rowspan="1" colspan="1">3</td><td rowspan="1" colspan="1">
                <abbrev xmlns:xlink="http://www.w3.org/1999/xlink" content-type="institution" xlink:title="Deutsches Zentrum für Marine Biodiversitätsforschung" id="ABBRID0ERMAG" xlink:type="simple">DZMB</abbrev>
              </td><td rowspan="1" colspan="1"/><td rowspan="1" colspan="1">
                <ext-link xmlns:xlink="http://www.w3.org/1999/xlink" xlink:type="simple" xlink:href="http://www.boldsystems.org/index.php/Public_RecordView?processid=MNGN153-24" ext-link-type="uri">MNGN153-24</ext-link>
              </td><td rowspan="1" colspan="1">
                <ext-link xmlns:xlink="http://www.w3.org/1999/xlink" xlink:type="simple" xlink:href="http://boldsystems.org/index.php/Public_BarcodeCluster?clusteruri=BOLD:AEB2179" ext-link-type="uri">BOLD:AEB2179</ext-link>
              </td><td rowspan="1" colspan="1">
                <ext-link xmlns:xlink="http://www.w3.org/1999/xlink" xlink:type="simple" xlink:href="PQ734428" ext-link-type="gen">PQ734428</ext-link>
              </td><td rowspan="1" colspan="1">KM23-50</td></tr><tr><td rowspan="1" colspan="1">DSB_7963</td><td rowspan="1" colspan="1">non type collection</td><td rowspan="1" colspan="1">juvenile</td><td rowspan="1" colspan="1">3</td><td rowspan="1" colspan="1">
                <abbrev xmlns:xlink="http://www.w3.org/1999/xlink" content-type="institution" xlink:title="Deutsches Zentrum für Marine Biodiversitätsforschung" id="ABBRID0EIOAG" xlink:type="simple">DZMB</abbrev>
              </td><td rowspan="1" colspan="1"/><td rowspan="1" colspan="1">
                <ext-link xmlns:xlink="http://www.w3.org/1999/xlink" xlink:type="simple" xlink:href="http://www.boldsystems.org/index.php/Public_RecordView?processid=MNGN154-24" ext-link-type="uri">MNGN154-24</ext-link>
              </td><td rowspan="1" colspan="1">
                <ext-link xmlns:xlink="http://www.w3.org/1999/xlink" xlink:type="simple" xlink:href="http://boldsystems.org/index.php/Public_BarcodeCluster?clusteruri=BOLD:AEB2179" ext-link-type="uri">BOLD:AEB2179</ext-link>
              </td><td rowspan="1" colspan="1">
                <ext-link xmlns:xlink="http://www.w3.org/1999/xlink" xlink:type="simple" xlink:href="PQ734687" ext-link-type="gen">PQ734687</ext-link>
              </td><td rowspan="1" colspan="1">KM23-50</td></tr><tr><td rowspan="1" colspan="10"><bold><italic><tp:taxon-name>
                      <tp:taxon-name-part taxon-name-part-type="genus" reg="Dorotea">Dorotea</tp:taxon-name-part> <tp:taxon-name-part taxon-name-part-type="species" reg="elizae">elizae</tp:taxon-name-part></tp:taxon-name></italic> sp. nov</bold>.</td></tr><tr><td rowspan="1" colspan="1">DSB_3775</td><td rowspan="1" colspan="1">holotype</td><td rowspan="1" colspan="1">male</td><td rowspan="1" colspan="1">16</td><td rowspan="1" colspan="1">
                <abbrev xmlns:xlink="http://www.w3.org/1999/xlink" content-type="institution" xlink:title="Senckenberg Museum (Frankfurt, Germany)" id="ABBRID0EVQAG" xlink:type="simple">SMF</abbrev>
              </td><td rowspan="1" colspan="1"><abbrev xmlns:xlink="http://www.w3.org/1999/xlink" content-type="institution" xlink:title="Senckenberg Museum (Frankfurt, Germany)" id="ABBRID0E5QAG" xlink:type="simple">SMF</abbrev> 62816</td><td rowspan="1" colspan="1">
                <ext-link xmlns:xlink="http://www.w3.org/1999/xlink" xlink:type="simple" xlink:href="http://www.boldsystems.org/index.php/Public_RecordView?processid=CCZ2940-19" ext-link-type="uri">CCZ2940-19</ext-link>
              </td><td rowspan="1" colspan="1">
                <ext-link xmlns:xlink="http://www.w3.org/1999/xlink" xlink:type="simple" xlink:href="http://boldsystems.org/index.php/Public_BarcodeCluster?clusteruri=BOLD:AEB4129" ext-link-type="uri">BOLD:AEB4129</ext-link>
              </td><td rowspan="1" colspan="1">
                <ext-link xmlns:xlink="http://www.w3.org/1999/xlink" xlink:type="simple" xlink:href="PQ734718" ext-link-type="gen">PQ734718</ext-link>
              </td><td rowspan="1" colspan="1">AB2-EB06</td></tr><tr><td rowspan="1" colspan="10"><bold><italic><tp:taxon-name>
                      <tp:taxon-name-part taxon-name-part-type="genus" reg="Rhachotropis">Rhachotropis</tp:taxon-name-part> <tp:taxon-name-part taxon-name-part-type="species" reg="clarionclippertoni">clarionclippertoni</tp:taxon-name-part></tp:taxon-name></italic> sp. nov</bold>.</td></tr><tr><td rowspan="1" colspan="1">DSB_3660</td><td rowspan="1" colspan="1">holotype</td><td rowspan="1" colspan="1">female</td><td rowspan="1" colspan="1">8</td><td rowspan="1" colspan="1">
                <abbrev xmlns:xlink="http://www.w3.org/1999/xlink" content-type="institution" xlink:title="Senckenberg Museum (Frankfurt, Germany)" id="ABBRID0EITAG" xlink:type="simple">SMF</abbrev>
              </td><td rowspan="1" colspan="1"><abbrev xmlns:xlink="http://www.w3.org/1999/xlink" content-type="institution" xlink:title="Senckenberg Museum (Frankfurt, Germany)" id="ABBRID0ERTAG" xlink:type="simple">SMF</abbrev> 62817</td><td rowspan="1" colspan="1">
                <ext-link xmlns:xlink="http://www.w3.org/1999/xlink" xlink:type="simple" xlink:href="http://www.boldsystems.org/index.php/Public_RecordView?processid=CCZ2668-19" ext-link-type="uri">CCZ2668-19</ext-link>
              </td><td rowspan="1" colspan="1">
                <ext-link xmlns:xlink="http://www.w3.org/1999/xlink" xlink:type="simple" xlink:href="http://boldsystems.org/index.php/Public_BarcodeCluster?clusteruri=BOLD:AEB0147" ext-link-type="uri">BOLD:AEB0147</ext-link>
              </td><td rowspan="1" colspan="1">
                <ext-link xmlns:xlink="http://www.w3.org/1999/xlink" xlink:type="simple" xlink:href="PQ734529" ext-link-type="gen">PQ734529</ext-link>
              </td><td rowspan="1" colspan="1">Ma 16-91</td></tr><tr><td rowspan="1" colspan="1">DSB_3658</td><td rowspan="1" colspan="1">paratype</td><td rowspan="1" colspan="1">female</td><td rowspan="1" colspan="1">8.5</td><td rowspan="1" colspan="1">
                <abbrev xmlns:xlink="http://www.w3.org/1999/xlink" content-type="institution" xlink:title="Senckenberg Museum (Frankfurt, Germany)" id="ABBRID0EFVAG" xlink:type="simple">SMF</abbrev>
              </td><td rowspan="1" colspan="1"><abbrev xmlns:xlink="http://www.w3.org/1999/xlink" content-type="institution" xlink:title="Senckenberg Museum (Frankfurt, Germany)" id="ABBRID0EOVAG" xlink:type="simple">SMF</abbrev> 62818</td><td rowspan="1" colspan="1">
                <ext-link xmlns:xlink="http://www.w3.org/1999/xlink" xlink:type="simple" xlink:href="http://www.boldsystems.org/index.php/Public_RecordView?processid=CCZ2666-19" ext-link-type="uri">CCZ2666-19</ext-link>
              </td><td rowspan="1" colspan="1">
                <ext-link xmlns:xlink="http://www.w3.org/1999/xlink" xlink:type="simple" xlink:href="http://boldsystems.org/index.php/Public_BarcodeCluster?clusteruri=BOLD:AEB0147" ext-link-type="uri">BOLD:AEB0147</ext-link>
              </td><td rowspan="1" colspan="1">
                <ext-link xmlns:xlink="http://www.w3.org/1999/xlink" xlink:type="simple" xlink:href="PQ734352" ext-link-type="gen">PQ734352</ext-link>
              </td><td rowspan="1" colspan="1">Ma 16-91</td></tr><tr><td rowspan="1" colspan="1">DSB_3656</td><td rowspan="1" colspan="1"/><td rowspan="1" colspan="1">undetermined</td><td rowspan="1" colspan="1">undetermined</td><td rowspan="1" colspan="1">
                <abbrev xmlns:xlink="http://www.w3.org/1999/xlink" content-type="institution" xlink:title="Deutsches Zentrum für Marine Biodiversitätsforschung" id="ABBRID0ECXAG" xlink:type="simple">DZMB</abbrev>
              </td><td rowspan="1" colspan="1"/><td rowspan="1" colspan="1">
                <ext-link xmlns:xlink="http://www.w3.org/1999/xlink" xlink:type="simple" xlink:href="http://www.boldsystems.org/index.php/Public_RecordView?processid=CCZ2664-19" ext-link-type="uri">CCZ2664-19</ext-link>
              </td><td rowspan="1" colspan="1">
                <ext-link xmlns:xlink="http://www.w3.org/1999/xlink" xlink:type="simple" xlink:href="http://boldsystems.org/index.php/Public_BarcodeCluster?clusteruri=BOLD:AEB0147" ext-link-type="uri">BOLD:AEB0147</ext-link>
              </td><td rowspan="1" colspan="1">
                <ext-link xmlns:xlink="http://www.w3.org/1999/xlink" xlink:type="simple" xlink:href="PQ734730" ext-link-type="gen">PQ734730</ext-link>
              </td><td rowspan="1" colspan="1">Ma 16-28</td></tr><tr><td rowspan="1" colspan="1">DSB_3659</td><td rowspan="1" colspan="1"/><td rowspan="1" colspan="1">undetermined</td><td rowspan="1" colspan="1">undetermined</td><td rowspan="1" colspan="1">
                <abbrev xmlns:xlink="http://www.w3.org/1999/xlink" content-type="institution" xlink:title="Deutsches Zentrum für Marine Biodiversitätsforschung" id="ABBRID0EZYAG" xlink:type="simple">DZMB</abbrev>
              </td><td rowspan="1" colspan="1"/><td rowspan="1" colspan="1">
                <ext-link xmlns:xlink="http://www.w3.org/1999/xlink" xlink:type="simple" xlink:href="http://www.boldsystems.org/index.php/Public_RecordView?processid=CCZ2667-19" ext-link-type="uri">CCZ2667-19</ext-link>
              </td><td rowspan="1" colspan="1">
                <ext-link xmlns:xlink="http://www.w3.org/1999/xlink" xlink:type="simple" xlink:href="http://boldsystems.org/index.php/Public_BarcodeCluster?clusteruri=BOLD:AEB0147" ext-link-type="uri">BOLD:AEB0147</ext-link>
              </td><td rowspan="1" colspan="1">
                <ext-link xmlns:xlink="http://www.w3.org/1999/xlink" xlink:type="simple" xlink:href="PQ734541" ext-link-type="gen">PQ734541</ext-link>
              </td><td rowspan="1" colspan="1">Ma 16-91</td></tr><tr><td rowspan="1" colspan="1">DSB_3661</td><td rowspan="1" colspan="1"/><td rowspan="1" colspan="1">undetermined</td><td rowspan="1" colspan="1">undetermined</td><td rowspan="1" colspan="1">
                <abbrev xmlns:xlink="http://www.w3.org/1999/xlink" content-type="institution" xlink:title="Deutsches Zentrum für Marine Biodiversitätsforschung" id="ABBRID0EQ1AG" xlink:type="simple">DZMB</abbrev>
              </td><td rowspan="1" colspan="1"/><td rowspan="1" colspan="1">
                <ext-link xmlns:xlink="http://www.w3.org/1999/xlink" xlink:type="simple" xlink:href="http://www.boldsystems.org/index.php/Public_RecordView?processid=CCZ2669-19" ext-link-type="uri">CCZ2669-19</ext-link>
              </td><td rowspan="1" colspan="1">
                <ext-link xmlns:xlink="http://www.w3.org/1999/xlink" xlink:type="simple" xlink:href="http://boldsystems.org/index.php/Public_BarcodeCluster?clusteruri=BOLD:AEB0147" ext-link-type="uri">BOLD:AEB0147</ext-link>
              </td><td rowspan="1" colspan="1">
                <ext-link xmlns:xlink="http://www.w3.org/1999/xlink" xlink:type="simple" xlink:href="PQ734532" ext-link-type="gen">PQ734532</ext-link>
              </td><td rowspan="1" colspan="1">Ma 16-91</td></tr><tr><td rowspan="1" colspan="1">DSB_3662</td><td rowspan="1" colspan="1"/><td rowspan="1" colspan="1">female</td><td rowspan="1" colspan="1">undetermined</td><td rowspan="1" colspan="1">
                <abbrev xmlns:xlink="http://www.w3.org/1999/xlink" content-type="institution" xlink:title="Deutsches Zentrum für Marine Biodiversitätsforschung" id="ABBRID0EH3AG" xlink:type="simple">DZMB</abbrev>
              </td><td rowspan="1" colspan="1"/><td rowspan="1" colspan="1">
                <ext-link xmlns:xlink="http://www.w3.org/1999/xlink" xlink:type="simple" xlink:href="http://www.boldsystems.org/index.php/Public_RecordView?processid=CCZ2670-19" ext-link-type="uri">CCZ2670-19</ext-link>
              </td><td rowspan="1" colspan="1">
                <ext-link xmlns:xlink="http://www.w3.org/1999/xlink" xlink:type="simple" xlink:href="http://boldsystems.org/index.php/Public_BarcodeCluster?clusteruri=BOLD:AEB0147" ext-link-type="uri">BOLD:AEB0147</ext-link>
              </td><td rowspan="1" colspan="1">
                <ext-link xmlns:xlink="http://www.w3.org/1999/xlink" xlink:type="simple" xlink:href="PQ734453" ext-link-type="gen">PQ734453</ext-link>
              </td><td rowspan="1" colspan="1">Ma 16-91</td></tr><tr><td rowspan="1" colspan="1">DSB_3663</td><td rowspan="1" colspan="1"/><td rowspan="1" colspan="1">female</td><td rowspan="1" colspan="1">undetermined</td><td rowspan="1" colspan="1">
                <abbrev xmlns:xlink="http://www.w3.org/1999/xlink" content-type="institution" xlink:title="Deutsches Zentrum für Marine Biodiversitätsforschung" id="ABBRID0E54AG" xlink:type="simple">DZMB</abbrev>
              </td><td rowspan="1" colspan="1"/><td rowspan="1" colspan="1">
                <ext-link xmlns:xlink="http://www.w3.org/1999/xlink" xlink:type="simple" xlink:href="http://www.boldsystems.org/index.php/Public_RecordView?processid=CCZ2671-19" ext-link-type="uri">CCZ2671-19</ext-link>
              </td><td rowspan="1" colspan="1">
                <ext-link xmlns:xlink="http://www.w3.org/1999/xlink" xlink:type="simple" xlink:href="http://boldsystems.org/index.php/Public_BarcodeCluster?clusteruri=BOLD:AEB0147" ext-link-type="uri">BOLD:AEB0147</ext-link>
              </td><td rowspan="1" colspan="1">
                <ext-link xmlns:xlink="http://www.w3.org/1999/xlink" xlink:type="simple" xlink:href="PQ734732" ext-link-type="gen">PQ734732</ext-link>
              </td><td rowspan="1" colspan="1">Ma 16-91</td></tr><tr><td rowspan="1" colspan="1">DSB_3664</td><td rowspan="1" colspan="1"/><td rowspan="1" colspan="1">juvenile</td><td rowspan="1" colspan="1">undetermined</td><td rowspan="1" colspan="1">
                <abbrev xmlns:xlink="http://www.w3.org/1999/xlink" content-type="institution" xlink:title="Deutsches Zentrum für Marine Biodiversitätsforschung" id="ABBRID0EV6AG" xlink:type="simple">DZMB</abbrev>
              </td><td rowspan="1" colspan="1"/><td rowspan="1" colspan="1">
                <ext-link xmlns:xlink="http://www.w3.org/1999/xlink" xlink:type="simple" xlink:href="http://www.boldsystems.org/index.php/Public_RecordView?processid=CCZ2672-19" ext-link-type="uri">CCZ2672-19</ext-link>
              </td><td rowspan="1" colspan="1">
                <ext-link xmlns:xlink="http://www.w3.org/1999/xlink" xlink:type="simple" xlink:href="http://boldsystems.org/index.php/Public_BarcodeCluster?clusteruri=BOLD:AEB0147" ext-link-type="uri">BOLD:AEB0147</ext-link>
              </td><td rowspan="1" colspan="1">
                <ext-link xmlns:xlink="http://www.w3.org/1999/xlink" xlink:type="simple" xlink:href="PQ734743" ext-link-type="gen">PQ734743</ext-link>
              </td><td rowspan="1" colspan="1">Ma 16-91</td></tr><tr><td rowspan="1" colspan="1">DSB_3665</td><td rowspan="1" colspan="1"/><td rowspan="1" colspan="1">undetermined</td><td rowspan="1" colspan="1">undetermined</td><td rowspan="1" colspan="1">
                <abbrev xmlns:xlink="http://www.w3.org/1999/xlink" content-type="institution" xlink:title="Deutsches Zentrum für Marine Biodiversitätsforschung" id="ABBRID0EMBBG" xlink:type="simple">DZMB</abbrev>
              </td><td rowspan="1" colspan="1"/><td rowspan="1" colspan="1">
                <ext-link xmlns:xlink="http://www.w3.org/1999/xlink" xlink:type="simple" xlink:href="http://www.boldsystems.org/index.php/Public_RecordView?processid=CCZ2673-19" ext-link-type="uri">CCZ2673-19</ext-link>
              </td><td rowspan="1" colspan="1">
                <ext-link xmlns:xlink="http://www.w3.org/1999/xlink" xlink:type="simple" xlink:href="http://boldsystems.org/index.php/Public_BarcodeCluster?clusteruri=BOLD:AEB0147" ext-link-type="uri">BOLD:AEB0147</ext-link>
              </td><td rowspan="1" colspan="1">
                <ext-link xmlns:xlink="http://www.w3.org/1999/xlink" xlink:type="simple" xlink:href="PQ734323" ext-link-type="gen">PQ734323</ext-link>
              </td><td rowspan="1" colspan="1">Ma 16-91</td></tr><tr><td rowspan="1" colspan="1">DSB_3667</td><td rowspan="1" colspan="1"/><td rowspan="1" colspan="1">undetermined</td><td rowspan="1" colspan="1">undetermined</td><td rowspan="1" colspan="1">
                <abbrev xmlns:xlink="http://www.w3.org/1999/xlink" content-type="institution" xlink:title="Deutsches Zentrum für Marine Biodiversitätsforschung" id="ABBRID0EDDBG" xlink:type="simple">DZMB</abbrev>
              </td><td rowspan="1" colspan="1"/><td rowspan="1" colspan="1">
                <ext-link xmlns:xlink="http://www.w3.org/1999/xlink" xlink:type="simple" xlink:href="http://www.boldsystems.org/index.php/Public_RecordView?processid=CCZ2675-19" ext-link-type="uri">CCZ2675-19</ext-link>
              </td><td rowspan="1" colspan="1">
                <ext-link xmlns:xlink="http://www.w3.org/1999/xlink" xlink:type="simple" xlink:href="http://boldsystems.org/index.php/Public_BarcodeCluster?clusteruri=BOLD:AEB0147" ext-link-type="uri">BOLD:AEB0147</ext-link>
              </td><td rowspan="1" colspan="1">
                <ext-link xmlns:xlink="http://www.w3.org/1999/xlink" xlink:type="simple" xlink:href="PQ734299" ext-link-type="gen">PQ734299</ext-link>
              </td><td rowspan="1" colspan="1">Ma 16-95</td></tr><tr><td rowspan="1" colspan="1">DSB_3669</td><td rowspan="1" colspan="1"/><td rowspan="1" colspan="1">undetermined</td><td rowspan="1" colspan="1">undetermined</td><td rowspan="1" colspan="1">
                <abbrev xmlns:xlink="http://www.w3.org/1999/xlink" content-type="institution" xlink:title="Deutsches Zentrum für Marine Biodiversitätsforschung" id="ABBRID0E1EBG" xlink:type="simple">DZMB</abbrev>
              </td><td rowspan="1" colspan="1"/><td rowspan="1" colspan="1">
                <ext-link xmlns:xlink="http://www.w3.org/1999/xlink" xlink:type="simple" xlink:href="http://www.boldsystems.org/index.php/Public_RecordView?processid=CCZ2677-19" ext-link-type="uri">CCZ2677-19</ext-link>
              </td><td rowspan="1" colspan="1">
                <ext-link xmlns:xlink="http://www.w3.org/1999/xlink" xlink:type="simple" xlink:href="http://boldsystems.org/index.php/Public_BarcodeCluster?clusteruri=BOLD:AEB0147" ext-link-type="uri">BOLD:AEB0147</ext-link>
              </td><td rowspan="1" colspan="1">
                <ext-link xmlns:xlink="http://www.w3.org/1999/xlink" xlink:type="simple" xlink:href="PQ734277" ext-link-type="gen">PQ734277</ext-link>
              </td><td rowspan="1" colspan="1">Ma 16-95</td></tr><tr><td rowspan="1" colspan="1">DSB_3672</td><td rowspan="1" colspan="1"/><td rowspan="1" colspan="1">juvenile</td><td rowspan="1" colspan="1">undetermined</td><td rowspan="1" colspan="1">
                <abbrev xmlns:xlink="http://www.w3.org/1999/xlink" content-type="institution" xlink:title="Deutsches Zentrum für Marine Biodiversitätsforschung" id="ABBRID0ERGBG" xlink:type="simple">DZMB</abbrev>
              </td><td rowspan="1" colspan="1"/><td rowspan="1" colspan="1">
                <ext-link xmlns:xlink="http://www.w3.org/1999/xlink" xlink:type="simple" xlink:href="http://www.boldsystems.org/index.php/Public_RecordView?processid=CCZ2680-19" ext-link-type="uri">CCZ2680-19</ext-link>
              </td><td rowspan="1" colspan="1">
                <ext-link xmlns:xlink="http://www.w3.org/1999/xlink" xlink:type="simple" xlink:href="http://boldsystems.org/index.php/Public_BarcodeCluster?clusteruri=BOLD:AEB0147" ext-link-type="uri">BOLD:AEB0147</ext-link>
              </td><td rowspan="1" colspan="1">
                <ext-link xmlns:xlink="http://www.w3.org/1999/xlink" xlink:type="simple" xlink:href="PQ734782" ext-link-type="gen">PQ734782</ext-link>
              </td><td rowspan="1" colspan="1">Ma 16-18</td></tr><tr><td rowspan="1" colspan="1">DSB_3558</td><td rowspan="1" colspan="1"/><td rowspan="1" colspan="1">female</td><td rowspan="1" colspan="1">undetermined</td><td rowspan="1" colspan="1">
                <abbrev xmlns:xlink="http://www.w3.org/1999/xlink" content-type="institution" xlink:title="Deutsches Zentrum für Marine Biodiversitätsforschung" id="ABBRID0EIIBG" xlink:type="simple">DZMB</abbrev>
              </td><td rowspan="1" colspan="1"/><td rowspan="1" colspan="1">
                <ext-link xmlns:xlink="http://www.w3.org/1999/xlink" xlink:type="simple" xlink:href="http://www.boldsystems.org/index.php/Public_RecordView?processid=CCZ2761-19" ext-link-type="uri">CCZ2761-19</ext-link>
              </td><td rowspan="1" colspan="1">
                <ext-link xmlns:xlink="http://www.w3.org/1999/xlink" xlink:type="simple" xlink:href="http://boldsystems.org/index.php/Public_BarcodeCluster?clusteruri=BOLD:AEB0147" ext-link-type="uri">BOLD:AEB0147</ext-link>
              </td><td rowspan="1" colspan="1">
                <ext-link xmlns:xlink="http://www.w3.org/1999/xlink" xlink:type="simple" xlink:href="PQ734715" ext-link-type="gen">PQ734715</ext-link>
              </td><td rowspan="1" colspan="1">SO 262-156</td></tr><tr><td rowspan="1" colspan="1">DSB_3559</td><td rowspan="1" colspan="1"/><td rowspan="1" colspan="1">female</td><td rowspan="1" colspan="1">undetermined</td><td rowspan="1" colspan="1">
                <abbrev xmlns:xlink="http://www.w3.org/1999/xlink" content-type="institution" xlink:title="Deutsches Zentrum für Marine Biodiversitätsforschung" id="ABBRID0E6JBG" xlink:type="simple">DZMB</abbrev>
              </td><td rowspan="1" colspan="1"/><td rowspan="1" colspan="1">
                <ext-link xmlns:xlink="http://www.w3.org/1999/xlink" xlink:type="simple" xlink:href="http://www.boldsystems.org/index.php/Public_RecordView?processid=CCZ2762-19" ext-link-type="uri">CCZ2762-19</ext-link>
              </td><td rowspan="1" colspan="1">
                <ext-link xmlns:xlink="http://www.w3.org/1999/xlink" xlink:type="simple" xlink:href="http://boldsystems.org/index.php/Public_BarcodeCluster?clusteruri=BOLD:AEB0147" ext-link-type="uri">BOLD:AEB0147</ext-link>
              </td><td rowspan="1" colspan="1">
                <ext-link xmlns:xlink="http://www.w3.org/1999/xlink" xlink:type="simple" xlink:href="PQ734550" ext-link-type="gen">PQ734550</ext-link>
              </td><td rowspan="1" colspan="1">SO 262-156</td></tr><tr><td rowspan="1" colspan="1">DSB_3562</td><td rowspan="1" colspan="1"/><td rowspan="1" colspan="1">female</td><td rowspan="1" colspan="1">undetermined</td><td rowspan="1" colspan="1">
                <abbrev xmlns:xlink="http://www.w3.org/1999/xlink" content-type="institution" xlink:title="Deutsches Zentrum für Marine Biodiversitätsforschung" id="ABBRID0EWLBG" xlink:type="simple">DZMB</abbrev>
              </td><td rowspan="1" colspan="1"/><td rowspan="1" colspan="1">
                <ext-link xmlns:xlink="http://www.w3.org/1999/xlink" xlink:type="simple" xlink:href="http://www.boldsystems.org/index.php/Public_RecordView?processid=CCZ2765-19" ext-link-type="uri">CCZ2765-19</ext-link>
              </td><td rowspan="1" colspan="1">
                <ext-link xmlns:xlink="http://www.w3.org/1999/xlink" xlink:type="simple" xlink:href="http://boldsystems.org/index.php/Public_BarcodeCluster?clusteruri=BOLD:AEB0147" ext-link-type="uri">BOLD:AEB0147</ext-link>
              </td><td rowspan="1" colspan="1">
                <ext-link xmlns:xlink="http://www.w3.org/1999/xlink" xlink:type="simple" xlink:href="PQ734542" ext-link-type="gen">PQ734542</ext-link>
              </td><td rowspan="1" colspan="1">SO 262-59</td></tr><tr><td rowspan="1" colspan="1">DSB_3567</td><td rowspan="1" colspan="1"/><td rowspan="1" colspan="1">female</td><td rowspan="1" colspan="1">undetermined</td><td rowspan="1" colspan="1">
                <abbrev xmlns:xlink="http://www.w3.org/1999/xlink" content-type="institution" xlink:title="Deutsches Zentrum für Marine Biodiversitätsforschung" id="ABBRID0ENNBG" xlink:type="simple">DZMB</abbrev>
              </td><td rowspan="1" colspan="1"/><td rowspan="1" colspan="1">
                <ext-link xmlns:xlink="http://www.w3.org/1999/xlink" xlink:type="simple" xlink:href="http://www.boldsystems.org/index.php/Public_RecordView?processid=CCZ2770-19" ext-link-type="uri">CCZ2770-19</ext-link>
              </td><td rowspan="1" colspan="1">
                <ext-link xmlns:xlink="http://www.w3.org/1999/xlink" xlink:type="simple" xlink:href="http://boldsystems.org/index.php/Public_BarcodeCluster?clusteruri=BOLD:AEB0147" ext-link-type="uri">BOLD:AEB0147</ext-link>
              </td><td rowspan="1" colspan="1">
                <ext-link xmlns:xlink="http://www.w3.org/1999/xlink" xlink:type="simple" xlink:href="PQ734336" ext-link-type="gen">PQ734336</ext-link>
              </td><td rowspan="1" colspan="1">SO 262-67</td></tr><tr><td rowspan="1" colspan="1">DSB_7868</td><td rowspan="1" colspan="1"/><td rowspan="1" colspan="1">undetermined</td><td rowspan="1" colspan="1">undetermined</td><td rowspan="1" colspan="1">
                <abbrev xmlns:xlink="http://www.w3.org/1999/xlink" content-type="institution" xlink:title="Deutsches Zentrum für Marine Biodiversitätsforschung" id="ABBRID0EEPBG" xlink:type="simple">DZMB</abbrev>
              </td><td rowspan="1" colspan="1"/><td rowspan="1" colspan="1">
                <ext-link xmlns:xlink="http://www.w3.org/1999/xlink" xlink:type="simple" xlink:href="http://www.boldsystems.org/index.php/Public_RecordView?processid=MNGN059-24" ext-link-type="uri">MNGN059-24</ext-link>
              </td><td rowspan="1" colspan="1">
                <ext-link xmlns:xlink="http://www.w3.org/1999/xlink" xlink:type="simple" xlink:href="http://boldsystems.org/index.php/Public_BarcodeCluster?clusteruri=BOLD:AEB0147" ext-link-type="uri">BOLD:AEB0147</ext-link>
              </td><td rowspan="1" colspan="1">
                <ext-link xmlns:xlink="http://www.w3.org/1999/xlink" xlink:type="simple" xlink:href="PQ734416" ext-link-type="gen">PQ734416</ext-link>
              </td><td rowspan="1" colspan="1">KM23-74</td></tr><tr><td rowspan="1" colspan="1">DSB_7880</td><td rowspan="1" colspan="1"/><td rowspan="1" colspan="1">undetermined</td><td rowspan="1" colspan="1">undetermined</td><td rowspan="1" colspan="1">
                <abbrev xmlns:xlink="http://www.w3.org/1999/xlink" content-type="institution" xlink:title="Deutsches Zentrum für Marine Biodiversitätsforschung" id="ABBRID0E2QBG" xlink:type="simple">DZMB</abbrev>
              </td><td rowspan="1" colspan="1"/><td rowspan="1" colspan="1">
                <ext-link xmlns:xlink="http://www.w3.org/1999/xlink" xlink:type="simple" xlink:href="http://www.boldsystems.org/index.php/Public_RecordView?processid=MNGN071-24" ext-link-type="uri">MNGN071-24</ext-link>
              </td><td rowspan="1" colspan="1">
                <ext-link xmlns:xlink="http://www.w3.org/1999/xlink" xlink:type="simple" xlink:href="http://boldsystems.org/index.php/Public_BarcodeCluster?clusteruri=BOLD:AEB0147" ext-link-type="uri">BOLD:AEB0147</ext-link>
              </td><td rowspan="1" colspan="1">
                <ext-link xmlns:xlink="http://www.w3.org/1999/xlink" xlink:type="simple" xlink:href="PQ734287" ext-link-type="gen">PQ734287</ext-link>
              </td><td rowspan="1" colspan="1">KM23-74</td></tr><tr><td rowspan="1" colspan="1">DSB_7881</td><td rowspan="1" colspan="1"/><td rowspan="1" colspan="1">undetermined</td><td rowspan="1" colspan="1">undetermined</td><td rowspan="1" colspan="1">
                <abbrev xmlns:xlink="http://www.w3.org/1999/xlink" content-type="institution" xlink:title="Deutsches Zentrum für Marine Biodiversitätsforschung" id="ABBRID0ESSBG" xlink:type="simple">DZMB</abbrev>
              </td><td rowspan="1" colspan="1"/><td rowspan="1" colspan="1">
                <ext-link xmlns:xlink="http://www.w3.org/1999/xlink" xlink:type="simple" xlink:href="http://www.boldsystems.org/index.php/Public_RecordView?processid=MNGN072-24" ext-link-type="uri">MNGN072-24</ext-link>
              </td><td rowspan="1" colspan="1">
                <ext-link xmlns:xlink="http://www.w3.org/1999/xlink" xlink:type="simple" xlink:href="http://boldsystems.org/index.php/Public_BarcodeCluster?clusteruri=BOLD:AEB0147" ext-link-type="uri">BOLD:AEB0147</ext-link>
              </td><td rowspan="1" colspan="1">
                <ext-link xmlns:xlink="http://www.w3.org/1999/xlink" xlink:type="simple" xlink:href="PQ734397" ext-link-type="gen">PQ734397</ext-link>
              </td><td rowspan="1" colspan="1">KM23-74</td></tr><tr><td rowspan="1" colspan="1">DSB_7891</td><td rowspan="1" colspan="1"/><td rowspan="1" colspan="1">undetermined</td><td rowspan="1" colspan="1">undetermined</td><td rowspan="1" colspan="1">
                <abbrev xmlns:xlink="http://www.w3.org/1999/xlink" content-type="institution" xlink:title="Deutsches Zentrum für Marine Biodiversitätsforschung" id="ABBRID0EJUBG" xlink:type="simple">DZMB</abbrev>
              </td><td rowspan="1" colspan="1"/><td rowspan="1" colspan="1">
                <ext-link xmlns:xlink="http://www.w3.org/1999/xlink" xlink:type="simple" xlink:href="http://www.boldsystems.org/index.php/Public_RecordView?processid=MNGN082-24" ext-link-type="uri">MNGN082-24</ext-link>
              </td><td rowspan="1" colspan="1">
                <ext-link xmlns:xlink="http://www.w3.org/1999/xlink" xlink:type="simple" xlink:href="http://boldsystems.org/index.php/Public_BarcodeCluster?clusteruri=BOLD:AEB0147" ext-link-type="uri">BOLD:AEB0147</ext-link>
              </td><td rowspan="1" colspan="1">
                <ext-link xmlns:xlink="http://www.w3.org/1999/xlink" xlink:type="simple" xlink:href="PQ734783" ext-link-type="gen">PQ734783</ext-link>
              </td><td rowspan="1" colspan="1">KM23-79</td></tr><tr><td rowspan="1" colspan="1">DSB_8327</td><td rowspan="1" colspan="1"/><td rowspan="1" colspan="1">undetermined</td><td rowspan="1" colspan="1">undetermined</td><td rowspan="1" colspan="1">
                <abbrev xmlns:xlink="http://www.w3.org/1999/xlink" content-type="institution" xlink:title="Deutsches Zentrum für Marine Biodiversitätsforschung" id="ABBRID0EAWBG" xlink:type="simple">DZMB</abbrev>
              </td><td rowspan="1" colspan="1"/><td rowspan="1" colspan="1">
                <ext-link xmlns:xlink="http://www.w3.org/1999/xlink" xlink:type="simple" xlink:href="http://www.boldsystems.org/index.php/Public_RecordView?processid=MNGN508-24" ext-link-type="uri">MNGN508-24</ext-link>
              </td><td rowspan="1" colspan="1">
                <ext-link xmlns:xlink="http://www.w3.org/1999/xlink" xlink:type="simple" xlink:href="http://boldsystems.org/index.php/Public_BarcodeCluster?clusteruri=BOLD:AEB0147" ext-link-type="uri">BOLD:AEB0147</ext-link>
              </td><td rowspan="1" colspan="1">
                <ext-link xmlns:xlink="http://www.w3.org/1999/xlink" xlink:type="simple" xlink:href="PQ734309" ext-link-type="gen">PQ734309</ext-link>
              </td><td rowspan="1" colspan="1">KM23-93</td></tr><tr><td rowspan="1" colspan="1">DSB_8337</td><td rowspan="1" colspan="1"/><td rowspan="1" colspan="1">undetermined</td><td rowspan="1" colspan="1">undetermined</td><td rowspan="1" colspan="1">
                <abbrev xmlns:xlink="http://www.w3.org/1999/xlink" content-type="institution" xlink:title="Deutsches Zentrum für Marine Biodiversitätsforschung" id="ABBRID0EXXBG" xlink:type="simple">DZMB</abbrev>
              </td><td rowspan="1" colspan="1"/><td rowspan="1" colspan="1">
                <ext-link xmlns:xlink="http://www.w3.org/1999/xlink" xlink:type="simple" xlink:href="http://www.boldsystems.org/index.php/Public_RecordView?processid=MNGN518-24" ext-link-type="uri">MNGN518-24</ext-link>
              </td><td rowspan="1" colspan="1">
                <ext-link xmlns:xlink="http://www.w3.org/1999/xlink" xlink:type="simple" xlink:href="http://boldsystems.org/index.php/Public_BarcodeCluster?clusteruri=BOLD:AEB0147" ext-link-type="uri">BOLD:AEB0147</ext-link>
              </td><td rowspan="1" colspan="1">
                <ext-link xmlns:xlink="http://www.w3.org/1999/xlink" xlink:type="simple" xlink:href="PQ734574" ext-link-type="gen">PQ734574</ext-link>
              </td><td rowspan="1" colspan="1">KM23-93</td></tr><tr><td rowspan="1" colspan="10"><bold><italic><tp:taxon-name>
                      <tp:taxon-name-part taxon-name-part-type="genus" reg="Rhachotropis">Rhachotropis</tp:taxon-name-part> <tp:taxon-name-part taxon-name-part-type="species" reg="laure">laure</tp:taxon-name-part></tp:taxon-name></italic> sp. nov</bold>.</td></tr><tr><td rowspan="1" colspan="1">DSB_3655</td><td rowspan="1" colspan="1">holotype</td><td rowspan="1" colspan="1">female</td><td rowspan="1" colspan="1">10.5</td><td rowspan="1" colspan="1">
                <abbrev xmlns:xlink="http://www.w3.org/1999/xlink" content-type="institution" xlink:title="Deutsches Zentrum für Marine Biodiversitätsforschung" id="ABBRID0EE1BG" xlink:type="simple">DZMB</abbrev>
              </td><td rowspan="1" colspan="1"><abbrev xmlns:xlink="http://www.w3.org/1999/xlink" content-type="institution" xlink:title="Senckenberg Museum (Frankfurt, Germany)" id="ABBRID0EN1BG" xlink:type="simple">SMF</abbrev> 62819</td><td rowspan="1" colspan="1">
                <ext-link xmlns:xlink="http://www.w3.org/1999/xlink" xlink:type="simple" xlink:href="http://www.boldsystems.org/index.php/Public_RecordView?processid=CCZ2663-19" ext-link-type="uri">CCZ2663-19</ext-link>
              </td><td rowspan="1" colspan="1">
                <ext-link xmlns:xlink="http://www.w3.org/1999/xlink" xlink:type="simple" xlink:href="http://boldsystems.org/index.php/Public_BarcodeCluster?clusteruri=BOLD:AEB2577" ext-link-type="uri">BOLD:AEB2577</ext-link>
              </td><td rowspan="1" colspan="1">
                <ext-link xmlns:xlink="http://www.w3.org/1999/xlink" xlink:type="simple" xlink:href="PQ734767" ext-link-type="gen">PQ734767</ext-link>
              </td><td rowspan="1" colspan="1">Ma 16-28</td></tr><tr><td rowspan="1" colspan="1">DSB_3552</td><td rowspan="1" colspan="1">paratype</td><td rowspan="1" colspan="1">female</td><td rowspan="1" colspan="1">10</td><td rowspan="1" colspan="1">
                <abbrev xmlns:xlink="http://www.w3.org/1999/xlink" content-type="institution" xlink:title="Deutsches Zentrum für Marine Biodiversitätsforschung" id="ABBRID0EB3BG" xlink:type="simple">DZMB</abbrev>
              </td><td rowspan="1" colspan="1"><abbrev xmlns:xlink="http://www.w3.org/1999/xlink" content-type="institution" xlink:title="Senckenberg Museum (Frankfurt, Germany)" id="ABBRID0EK3BG" xlink:type="simple">SMF</abbrev> 62820</td><td rowspan="1" colspan="1">
                <ext-link xmlns:xlink="http://www.w3.org/1999/xlink" xlink:type="simple" xlink:href="http://www.boldsystems.org/index.php/Public_RecordView?processid=CCZ2755-19" ext-link-type="uri">CCZ2755-19</ext-link>
              </td><td rowspan="1" colspan="1">
                <ext-link xmlns:xlink="http://www.w3.org/1999/xlink" xlink:type="simple" xlink:href="http://boldsystems.org/index.php/Public_BarcodeCluster?clusteruri=BOLD:AEB2577" ext-link-type="uri">BOLD:AEB2577</ext-link>
              </td><td rowspan="1" colspan="1">
                <ext-link xmlns:xlink="http://www.w3.org/1999/xlink" xlink:type="simple" xlink:href="PQ734754" ext-link-type="gen">PQ734754</ext-link>
              </td><td rowspan="1" colspan="1">SO 262-155</td></tr><tr><td rowspan="1" colspan="1">DSB_3553</td><td rowspan="1" colspan="1">non type collection</td><td rowspan="1" colspan="1">female</td><td rowspan="1" colspan="1">undetermined</td><td rowspan="1" colspan="1">
                <abbrev xmlns:xlink="http://www.w3.org/1999/xlink" content-type="institution" xlink:title="Deutsches Zentrum für Marine Biodiversitätsforschung" id="ABBRID0E54BG" xlink:type="simple">DZMB</abbrev>
              </td><td rowspan="1" colspan="1"/><td rowspan="1" colspan="1">
                <ext-link xmlns:xlink="http://www.w3.org/1999/xlink" xlink:type="simple" xlink:href="http://www.boldsystems.org/index.php/Public_RecordView?processid=CCZ2756-19" ext-link-type="uri">CCZ2756-19</ext-link>
              </td><td rowspan="1" colspan="1">
                <ext-link xmlns:xlink="http://www.w3.org/1999/xlink" xlink:type="simple" xlink:href="http://boldsystems.org/index.php/Public_BarcodeCluster?clusteruri=BOLD:AEB2577" ext-link-type="uri">BOLD:AEB2577</ext-link>
              </td><td rowspan="1" colspan="1">
                <ext-link xmlns:xlink="http://www.w3.org/1999/xlink" xlink:type="simple" xlink:href="PQ734430" ext-link-type="gen">PQ734430</ext-link>
              </td><td rowspan="1" colspan="1">SO 262-155</td></tr><tr><td rowspan="1" colspan="1">DSB_3557</td><td rowspan="1" colspan="1">non type collection</td><td rowspan="1" colspan="1">undetermined</td><td rowspan="1" colspan="1">undetermined</td><td rowspan="1" colspan="1">
                <abbrev xmlns:xlink="http://www.w3.org/1999/xlink" content-type="institution" xlink:title="Deutsches Zentrum für Marine Biodiversitätsforschung" id="ABBRID0EV6BG" xlink:type="simple">DZMB</abbrev>
              </td><td rowspan="1" colspan="1"/><td rowspan="1" colspan="1">
                <ext-link xmlns:xlink="http://www.w3.org/1999/xlink" xlink:type="simple" xlink:href="http://www.boldsystems.org/index.php/Public_RecordView?processid=CCZ2760-19" ext-link-type="uri">CCZ2760-19</ext-link>
              </td><td rowspan="1" colspan="1">
                <ext-link xmlns:xlink="http://www.w3.org/1999/xlink" xlink:type="simple" xlink:href="http://boldsystems.org/index.php/Public_BarcodeCluster?clusteruri=BOLD:AEB2577" ext-link-type="uri">BOLD:AEB2577</ext-link>
              </td><td rowspan="1" colspan="1">
                <ext-link xmlns:xlink="http://www.w3.org/1999/xlink" xlink:type="simple" xlink:href="PQ734414" ext-link-type="gen">PQ734414</ext-link>
              </td><td rowspan="1" colspan="1">SO 262-155</td></tr><tr><td rowspan="1" colspan="1">DSB_3568</td><td rowspan="1" colspan="1">non type collection</td><td rowspan="1" colspan="1">female</td><td rowspan="1" colspan="1">undetermined</td><td rowspan="1" colspan="1">
                <abbrev xmlns:xlink="http://www.w3.org/1999/xlink" content-type="institution" xlink:title="Deutsches Zentrum für Marine Biodiversitätsforschung" id="ABBRID0ENBAI" xlink:type="simple">DZMB</abbrev>
              </td><td rowspan="1" colspan="1"/><td rowspan="1" colspan="1">
                <ext-link xmlns:xlink="http://www.w3.org/1999/xlink" xlink:type="simple" xlink:href="http://www.boldsystems.org/index.php/Public_RecordView?processid=CCZ2771-19" ext-link-type="uri">CCZ2771-19</ext-link>
              </td><td rowspan="1" colspan="1">
                <ext-link xmlns:xlink="http://www.w3.org/1999/xlink" xlink:type="simple" xlink:href="http://boldsystems.org/index.php/Public_BarcodeCluster?clusteruri=BOLD:AEB2577" ext-link-type="uri">BOLD:AEB2577</ext-link>
              </td><td rowspan="1" colspan="1">
                <ext-link xmlns:xlink="http://www.w3.org/1999/xlink" xlink:type="simple" xlink:href="PQ734660" ext-link-type="gen">PQ734660</ext-link>
              </td><td rowspan="1" colspan="1">SO 262-67</td></tr><tr><td rowspan="1" colspan="1">DSB_3826</td><td rowspan="1" colspan="1">non type collection</td><td rowspan="1" colspan="1">female</td><td rowspan="1" colspan="1">undetermined</td><td rowspan="1" colspan="1">
                <abbrev xmlns:xlink="http://www.w3.org/1999/xlink" content-type="institution" xlink:title="Deutsches Zentrum für Marine Biodiversitätsforschung" id="ABBRID0EEDAI" xlink:type="simple">DZMB</abbrev>
              </td><td rowspan="1" colspan="1"/><td rowspan="1" colspan="1">
                <ext-link xmlns:xlink="http://www.w3.org/1999/xlink" xlink:type="simple" xlink:href="http://www.boldsystems.org/index.php/Public_RecordView?processid=CCZ2991-19" ext-link-type="uri">CCZ2991-19</ext-link>
              </td><td rowspan="1" colspan="1">
                <ext-link xmlns:xlink="http://www.w3.org/1999/xlink" xlink:type="simple" xlink:href="http://boldsystems.org/index.php/Public_BarcodeCluster?clusteruri=BOLD:AEB2577" ext-link-type="uri">BOLD:AEB2577</ext-link>
              </td><td rowspan="1" colspan="1">
                <ext-link xmlns:xlink="http://www.w3.org/1999/xlink" xlink:type="simple" xlink:href="PQ734661" ext-link-type="gen">PQ734661</ext-link>
              </td><td rowspan="1" colspan="1">AB2-EB13</td></tr><tr><td rowspan="1" colspan="1">DSB_7946</td><td rowspan="1" colspan="1">non type collection</td><td rowspan="1" colspan="1">undetermined</td><td rowspan="1" colspan="1">undetermined</td><td rowspan="1" colspan="1">
                <abbrev xmlns:xlink="http://www.w3.org/1999/xlink" content-type="institution" xlink:title="Deutsches Zentrum für Marine Biodiversitätsforschung" id="ABBRID0E2EAI" xlink:type="simple">DZMB</abbrev>
              </td><td rowspan="1" colspan="1"/><td rowspan="1" colspan="1">
                <ext-link xmlns:xlink="http://www.w3.org/1999/xlink" xlink:type="simple" xlink:href="http://www.boldsystems.org/index.php/Public_RecordView?processid=MNGN137-24" ext-link-type="uri">MNGN137-24</ext-link>
              </td><td rowspan="1" colspan="1">
                <ext-link xmlns:xlink="http://www.w3.org/1999/xlink" xlink:type="simple" xlink:href="http://boldsystems.org/index.php/Public_BarcodeCluster?clusteruri=BOLD:AEB2577" ext-link-type="uri">BOLD:AEB2577</ext-link>
              </td><td rowspan="1" colspan="1">
                <ext-link xmlns:xlink="http://www.w3.org/1999/xlink" xlink:type="simple" xlink:href="PQ734477" ext-link-type="gen">PQ734477</ext-link>
              </td><td rowspan="1" colspan="1">KM23-50</td></tr><tr><td rowspan="1" colspan="1">DSB_7948</td><td rowspan="1" colspan="1">non type collection</td><td rowspan="1" colspan="1">undetermined</td><td rowspan="1" colspan="1">undetermined</td><td rowspan="1" colspan="1">
                <abbrev xmlns:xlink="http://www.w3.org/1999/xlink" content-type="institution" xlink:title="Deutsches Zentrum für Marine Biodiversitätsforschung" id="ABBRID0ESGAI" xlink:type="simple">DZMB</abbrev>
              </td><td rowspan="1" colspan="1"/><td rowspan="1" colspan="1">
                <ext-link xmlns:xlink="http://www.w3.org/1999/xlink" xlink:type="simple" xlink:href="http://www.boldsystems.org/index.php/Public_RecordView?processid=MNGN139-24" ext-link-type="uri">MNGN139-24</ext-link>
              </td><td rowspan="1" colspan="1">
                <ext-link xmlns:xlink="http://www.w3.org/1999/xlink" xlink:type="simple" xlink:href="http://boldsystems.org/index.php/Public_BarcodeCluster?clusteruri=BOLD:AEB2577" ext-link-type="uri">BOLD:AEB2577</ext-link>
              </td><td rowspan="1" colspan="1">
                <ext-link xmlns:xlink="http://www.w3.org/1999/xlink" xlink:type="simple" xlink:href="PQ734375" ext-link-type="gen">PQ734375</ext-link>
              </td><td rowspan="1" colspan="1">KM23-50</td></tr><tr><td rowspan="1" colspan="1">DSB_8397</td><td rowspan="1" colspan="1">non type collection</td><td rowspan="1" colspan="1">undetermined</td><td rowspan="1" colspan="1">undetermined</td><td rowspan="1" colspan="1">
                <abbrev xmlns:xlink="http://www.w3.org/1999/xlink" content-type="institution" xlink:title="Deutsches Zentrum für Marine Biodiversitätsforschung" id="ABBRID0EJIAI" xlink:type="simple">DZMB</abbrev>
              </td><td rowspan="1" colspan="1"/><td rowspan="1" colspan="1">
                <ext-link xmlns:xlink="http://www.w3.org/1999/xlink" xlink:type="simple" xlink:href="http://www.boldsystems.org/index.php/Public_RecordView?processid=MNGN578-24" ext-link-type="uri">MNGN578-24</ext-link>
              </td><td rowspan="1" colspan="1">
                <ext-link xmlns:xlink="http://www.w3.org/1999/xlink" xlink:type="simple" xlink:href="http://boldsystems.org/index.php/Public_BarcodeCluster?clusteruri=BOLD:AEB2577" ext-link-type="uri">BOLD:AEB2577</ext-link>
              </td><td rowspan="1" colspan="1">
                <ext-link xmlns:xlink="http://www.w3.org/1999/xlink" xlink:type="simple" xlink:href="PQ734562" ext-link-type="gen">PQ734562</ext-link>
              </td><td rowspan="1" colspan="1">KM23-69</td></tr><tr><td rowspan="1" colspan="1">DSB_8398</td><td rowspan="1" colspan="1">non type collection</td><td rowspan="1" colspan="1">undetermined</td><td rowspan="1" colspan="1">undetermined</td><td rowspan="1" colspan="1">
                <abbrev xmlns:xlink="http://www.w3.org/1999/xlink" content-type="institution" xlink:title="Deutsches Zentrum für Marine Biodiversitätsforschung" id="ABBRID0EAKAI" xlink:type="simple">DZMB</abbrev>
              </td><td rowspan="1" colspan="1"/><td rowspan="1" colspan="1">
                <ext-link xmlns:xlink="http://www.w3.org/1999/xlink" xlink:type="simple" xlink:href="http://www.boldsystems.org/index.php/Public_RecordView?processid=MNGN579-24" ext-link-type="uri">MNGN579-24</ext-link>
              </td><td rowspan="1" colspan="1">
                <ext-link xmlns:xlink="http://www.w3.org/1999/xlink" xlink:type="simple" xlink:href="http://boldsystems.org/index.php/Public_BarcodeCluster?clusteruri=BOLD:AEB2577" ext-link-type="uri">BOLD:AEB2577</ext-link>
              </td><td rowspan="1" colspan="1">
                <ext-link xmlns:xlink="http://www.w3.org/1999/xlink" xlink:type="simple" xlink:href="PQ734726" ext-link-type="gen">PQ734726</ext-link>
              </td><td rowspan="1" colspan="1">KM23-69</td></tr><tr><td rowspan="1" colspan="1">DSB_8399</td><td rowspan="1" colspan="1">non type collection</td><td rowspan="1" colspan="1">undetermined</td><td rowspan="1" colspan="1">undetermined</td><td rowspan="1" colspan="1">
                <abbrev xmlns:xlink="http://www.w3.org/1999/xlink" content-type="institution" xlink:title="Deutsches Zentrum für Marine Biodiversitätsforschung" id="ABBRID0EXLAI" xlink:type="simple">DZMB</abbrev>
              </td><td rowspan="1" colspan="1"/><td rowspan="1" colspan="1">
                <ext-link xmlns:xlink="http://www.w3.org/1999/xlink" xlink:type="simple" xlink:href="http://www.boldsystems.org/index.php/Public_RecordView?processid=MNGN580-24" ext-link-type="uri">MNGN580-24</ext-link>
              </td><td rowspan="1" colspan="1">
                <ext-link xmlns:xlink="http://www.w3.org/1999/xlink" xlink:type="simple" xlink:href="http://boldsystems.org/index.php/Public_BarcodeCluster?clusteruri=BOLD:AEB2577" ext-link-type="uri">BOLD:AEB2577</ext-link>
              </td><td rowspan="1" colspan="1">
                <ext-link xmlns:xlink="http://www.w3.org/1999/xlink" xlink:type="simple" xlink:href="PQ734755" ext-link-type="gen">PQ734755</ext-link>
              </td><td rowspan="1" colspan="1">KM23-69</td></tr><tr><td rowspan="1" colspan="1">DSB_8352</td><td rowspan="1" colspan="1">non type collection</td><td rowspan="1" colspan="1">undetermined</td><td rowspan="1" colspan="1">undetermined</td><td rowspan="1" colspan="1">
                <abbrev xmlns:xlink="http://www.w3.org/1999/xlink" content-type="institution" xlink:title="Deutsches Zentrum für Marine Biodiversitätsforschung" id="ABBRID0EONAI" xlink:type="simple">DZMB</abbrev>
              </td><td rowspan="1" colspan="1"/><td rowspan="1" colspan="1">
                <ext-link xmlns:xlink="http://www.w3.org/1999/xlink" xlink:type="simple" xlink:href="http://www.boldsystems.org/index.php/Public_RecordView?processid=MNGN533-24" ext-link-type="uri">MNGN533-24</ext-link>
              </td><td rowspan="1" colspan="1">
                <ext-link xmlns:xlink="http://www.w3.org/1999/xlink" xlink:type="simple" xlink:href="http://boldsystems.org/index.php/Public_BarcodeCluster?clusteruri=BOLD:AEB2577" ext-link-type="uri">BOLD:AEB2577</ext-link>
              </td><td rowspan="1" colspan="1">
                <ext-link xmlns:xlink="http://www.w3.org/1999/xlink" xlink:type="simple" xlink:href="PQ734320" ext-link-type="gen">PQ734320</ext-link>
              </td><td rowspan="1" colspan="1">KM23-49</td></tr></tbody></table></table-wrap></tp:treatment-sec><ref-list><ref id="B33"><mixed-citation xmlns:xlink="http://www.w3.org/1999/xlink" xlink:type="simple">Pleijel F, Jondelius U, Norlinder E, Nygren A, Oxelman B, Schander C, Sundberg P, Thollesson M (2008) Phylogenies without roots? A plea for the use of vouchers in molecular phylogenetic studies. Molecular Phylogenetics and Evolution 48(1): 369–371. <ext-link xlink:type="simple" xlink:href="10.1016/j.ympev.2008.03.024" ext-link-type="doi">https://doi.org/10.1016/j.ympev.2008.03.024</ext-link></mixed-citation></ref></ref-list></tp:taxon-treatment>
