# Supplementary material for: Eusiridae (Crustacea, Amphipoda) of the Clarion-Clipperton Zone in the abyssal east Pacific with descriptions of five new species
Source: Zookeys. 2026 Mar 24;1274:35–77. doi: 10.3897/zookeys.1274.140610 (PMC13040245; doi:10.3897/zookeys.1274.140610)
Supplement: XML Treatment for Rhachotropis laure [file zookeys.1274.140610-treatment8.xml]

<!DOCTYPE tp:taxon-treatment
  PUBLIC "-//TaxonX//DTD Taxonomic Treatment Publishing DTD v0 20100105//EN" "tax-treatment-NSO.dtd">
<tp:taxon-treatment xmlns:tp="http://www.plazi.org/taxpub"><tp:treatment-meta><kwd-group><label>Taxon classification</label><kwd>
                <named-content content-type="kingdom">Animalia</named-content>
              </kwd><kwd>
                <named-content content-type="order">Amphipoda</named-content>
              </kwd><kwd>
                <named-content content-type="family">Eusiridae</named-content>
              </kwd></kwd-group><mixed-citation publication-type="journal"><person-group><name><surname>Lörz</surname><given-names>Anne-Nina</given-names></name><name><surname>Engel</surname><given-names>Laura</given-names></name><name><surname>Jereczek</surname><given-names>Halina</given-names></name><name><surname>Ćwierz</surname><given-names>Nikodem</given-names></name><name><surname>Jażdżewska</surname><given-names>Anna M.</given-names></name></person-group><article-title><tp:taxon-name>
            <tp:taxon-name-part taxon-name-part-type="family" reg="Eusiridae">Eusiridae</tp:taxon-name-part>
          </tp:taxon-name> (<tp:taxon-name><tp:taxon-name-part taxon-name-part-type="subphylum" reg="Crustacea">Crustacea</tp:taxon-name-part></tp:taxon-name>, <tp:taxon-name><tp:taxon-name-part taxon-name-part-type="order" reg="Amphipoda">Amphipoda</tp:taxon-name-part></tp:taxon-name>) of the Clarion-Clipperton Zone in the abyssal east Pacific with descriptions of five new species</article-title><source>Zookeys</source><day>24</day><month>03</month><year>2026</year><volume>1274</volume><fpage>35</fpage><lpage>77</lpage><pub-id pub-id-type="doi">10.3897/zookeys.1274.140610</pub-id></mixed-citation></tp:treatment-meta><tp:nomenclature><tp:taxon-name><object-id xmlns:xlink="http://www.w3.org/1999/xlink" content-type="arpha" xlink:type="simple">61535576-FB6B-5413-BC62-39DA11E7E33A</object-id>
              <tp:taxon-name-part taxon-name-part-type="genus" reg="Rhachotropis">Rhachotropis</tp:taxon-name-part>
              <tp:taxon-name-part taxon-name-part-type="species" reg="laure">laure</tp:taxon-name-part>
              <object-id xmlns:xlink="http://www.w3.org/1999/xlink" content-type="zoobank" xlink:type="simple">https://zoobank.org/ECA944F4-D259-43D3-95E8-3A4D583BE01D</object-id>
            </tp:taxon-name><tp:taxon-status xmlns:xlink="http://www.w3.org/1999/xlink" xlink:type="simple">sp. nov.</tp:taxon-status><xref ref-type="fig" rid="F21">Figs 21</xref><xref ref-type="fig" rid="F22">, 22</xref><xref ref-type="fig" rid="F23">, 23</xref><xref ref-type="fig" rid="F24">, 24</xref></tp:nomenclature><tp:treatment-sec sec-type="Type material" id="SECID0EASAK"><title>Type material.</title><p><bold><italic>Holotype</italic></bold>: Pacific • female, 10.5 mm, <abbrev xmlns:xlink="http://www.w3.org/1999/xlink" content-type="institution" xlink:title="Senckenberg Museum (Frankfurt, Germany)" id="ABBRID0ELSAK" xlink:type="simple">SMF</abbrev> 62819, COI: <ext-link xmlns:xlink="http://www.w3.org/1999/xlink" xlink:type="simple" xlink:href="PQ734767" ext-link-type="gen">PQ734767</ext-link>, body remnants and two slides with appendages, Clarion-Clipperton Zone, <abbrev xmlns:xlink="http://www.w3.org/1999/xlink" xlink:title="Bundesanstalt für Geowissenschaften und Rohstoffe" id="ABBRID0EVSAK" xlink:type="simple">BGR</abbrev> exploration contract area, R/V <italic>Kilo Moana</italic>, MANGAN 2016, <abbrev xmlns:xlink="http://www.w3.org/1999/xlink" xlink:title="epibenthic sledge" id="ABBRID0E2SAK" xlink:type="simple">EBS</abbrev>, Ma 16-28, 01/05/2016, <named-content xmlns:xlink="http://www.w3.org/1999/xlink" content-type="dwc:verbatimCoordinates" xlink:type="simple"><named-content content-type="geo-json" specific-use="{&#34;type&#34;:&#34;Point&#34;,&#34;coordinates&#34;:[-117.000083,11.069348]}" id="NCID0ECTAK" xlink:type="simple">11°49.654'N, 117°00.299'W</named-content></named-content>–<named-content xmlns:xlink="http://www.w3.org/1999/xlink" content-type="dwc:verbatimCoordinates" xlink:type="simple"><named-content content-type="geo-json" specific-use="{&#34;type&#34;:&#34;Point&#34;,&#34;coordinates&#34;:[-116.085882,11.069417]}" id="NCID0EKTAK" xlink:type="simple">11°49.902'N, 116°59.174'W</named-content></named-content>, 4143–4133 m. <bold><italic>Paratype</italic></bold>: Pacific • female, 10 mm, <abbrev xmlns:xlink="http://www.w3.org/1999/xlink" content-type="institution" xlink:title="Senckenberg Museum (Frankfurt, Germany)" id="ABBRID0ESTAK" xlink:type="simple">SMF</abbrev> 62820, COI: <ext-link xmlns:xlink="http://www.w3.org/1999/xlink" xlink:type="simple" xlink:href="PQ734754" ext-link-type="gen">PQ734754</ext-link>, Clarion-Clipperton Zone, <abbrev xmlns:xlink="http://www.w3.org/1999/xlink" xlink:title="Bundesanstalt für Geowissenschaften und Rohstoffe" id="ABBRID0E3TAK" xlink:type="simple">BGR</abbrev> exploration contract area, R/V <italic>Sonne</italic>, MANGAN 2018, <abbrev xmlns:xlink="http://www.w3.org/1999/xlink" xlink:title="epibenthic sledge" id="ABBRID0ECUAK" xlink:type="simple">EBS</abbrev>, SO 262-155, 09/05/2018, <named-content xmlns:xlink="http://www.w3.org/1999/xlink" content-type="dwc:verbatimCoordinates" xlink:type="simple"><named-content content-type="geo-json" specific-use="{&#34;type&#34;:&#34;Point&#34;,&#34;coordinates&#34;:[-117.050615,11.068732]}" id="NCID0EJUAK" xlink:type="simple">11°47.436'N, 117°32.213'W</named-content></named-content>–<named-content xmlns:xlink="http://www.w3.org/1999/xlink" content-type="dwc:verbatimCoordinates" xlink:type="simple"><named-content content-type="geo-json" specific-use="{&#34;type&#34;:&#34;Point&#34;,&#34;coordinates&#34;:[-117.794617,11.794617]}" id="NCID0ERUAK" xlink:type="simple">11°47.677'N, 117°47.677'W</named-content></named-content>, 4352–4351 m.</p></tp:treatment-sec><tp:treatment-sec sec-type="Additional material" id="SECID0EVUAK"><title>Additional material.</title><p>Pacific • Clarion-Clipperton Zone; <abbrev xmlns:xlink="http://www.w3.org/1999/xlink" xlink:title="Bundesanstalt für Geowissenschaften und Rohstoffe" id="ABBRID0E2UAK" xlink:type="simple">BGR</abbrev> and <abbrev xmlns:xlink="http://www.w3.org/1999/xlink" xlink:title="Ocean Mineral Singapore Pte. Ltd." id="ABBRID0E6UAK" xlink:type="simple">OMS</abbrev> exploration contract areas, several stations (Table <xref ref-type="table" rid="T2">2</xref>).</p></tp:treatment-sec><tp:treatment-sec sec-type="Type locality" id="SECID0EHVAK"><title>Type locality.</title><p>Abyssal Pacific Ocean, Clarion-Clipperton Zone, <named-content xmlns:xlink="http://www.w3.org/1999/xlink" content-type="dwc:verbatimCoordinates" xlink:type="simple"><named-content content-type="geo-json" specific-use="{&#34;type&#34;:&#34;Point&#34;,&#34;coordinates&#34;:[-117.000083,11.069348]}" id="NCID0EQVAK" xlink:type="simple">11°49.654'N, 117°00.299'W</named-content></named-content>–<named-content xmlns:xlink="http://www.w3.org/1999/xlink" content-type="dwc:verbatimCoordinates" xlink:type="simple"><named-content content-type="geo-json" specific-use="{&#34;type&#34;:&#34;Point&#34;,&#34;coordinates&#34;:[-116.085882,11.069417]}" id="NCID0EYVAK" xlink:type="simple">11°49.902'N, 116°59.174'W</named-content></named-content>, 4143–4133 m.</p></tp:treatment-sec><tp:treatment-sec sec-type="Description" id="SECID0E4VAK"><title>Description.</title><p>Based on holotype, female, 10.5 mm, <abbrev xmlns:xlink="http://www.w3.org/1999/xlink" content-type="institution" xlink:title="Senckenberg Museum (Frankfurt, Germany)" id="ABBRID0EDWAK" xlink:type="simple">SMF</abbrev> 62819.</p><p><bold><italic>Body</italic></bold> (Figs <xref ref-type="fig" rid="F21">21</xref>, <xref ref-type="fig" rid="F22">22</xref>): all pereonites smooth; pleonites 1–3 with a dorsal spine, pleonites 2 and 3 with a carina.</p><fig id="F21" position="float" orientation="portrait"><object-id xmlns:xlink="http://www.w3.org/1999/xlink" content-type="doi" xlink:type="simple">10.3897/zookeys.1274.140610.figure21</object-id><object-id xmlns:xlink="http://www.w3.org/1999/xlink" content-type="arpha" xlink:type="simple">E89BBCC9-724C-54ED-B117-9244A5D1F4E2</object-id><label>Figure 21.</label><caption><p><italic><tp:taxon-name>
                      <tp:taxon-name-part taxon-name-part-type="genus" reg="Rhachotropis">Rhachotropis</tp:taxon-name-part> <tp:taxon-name-part taxon-name-part-type="species" reg="laure">laure</tp:taxon-name-part></tp:taxon-name></italic> sp. nov., paratype, female, 10 mm, <abbrev xmlns:xlink="http://www.w3.org/1999/xlink" content-type="institution" xlink:title="Senckenberg Museum (Frankfurt, Germany)" id="ABBRID0ELXAK" xlink:type="simple">SMF</abbrev> 62820. Scale bar: 0.5 mm.</p></caption><graphic xmlns:xlink="http://www.w3.org/1999/xlink" xlink:href="zookeys-1274-035_article-140610__-g021.jpg" id="oo_1568353.jpg" position="float" orientation="portrait" xlink:type="simple"><uri content-type="original_file" xlink:type="simple">https://binary.pensoft.net/fig/1568353</uri></graphic></fig><fig id="F22" position="float" orientation="portrait"><object-id xmlns:xlink="http://www.w3.org/1999/xlink" content-type="doi" xlink:type="simple">10.3897/zookeys.1274.140610.figure22</object-id><object-id xmlns:xlink="http://www.w3.org/1999/xlink" content-type="arpha" xlink:type="simple">2906E8BC-135A-5B62-930F-4F61B512815B</object-id><label>Figure 22.</label><caption><p><italic><tp:taxon-name>
                      <tp:taxon-name-part taxon-name-part-type="genus" reg="Rhachotropis">Rhachotropis</tp:taxon-name-part> <tp:taxon-name-part taxon-name-part-type="species" reg="laure">laure</tp:taxon-name-part></tp:taxon-name></italic> sp. nov., holotype, female, 10.5 mm, <abbrev xmlns:xlink="http://www.w3.org/1999/xlink" content-type="institution" xlink:title="Senckenberg Museum (Frankfurt, Germany)" id="ABBRID0EGYAK" xlink:type="simple">SMF</abbrev> 62819. Scale bars: 1 mm (Habitus, C1-7, Ep1-3, U1, H); 0.1 mm (all remaining appendages).</p></caption><graphic xmlns:xlink="http://www.w3.org/1999/xlink" xlink:href="zookeys-1274-035_article-140610__-g022.jpg" id="oo_1568354.jpg" position="float" orientation="portrait" xlink:type="simple"><uri content-type="original_file" xlink:type="simple">https://binary.pensoft.net/fig/1568354</uri></graphic></fig><p><bold><italic>Head</italic></bold> (Figs <xref ref-type="fig" rid="F21">21</xref>, <xref ref-type="fig" rid="F22">22</xref>): dorsally smooth, no eyes visible; rostrum short, slightly downcurved; cephalic lobes rounded.</p><p><bold><italic>Antennae 1 and 2</italic></bold> (Fig. <xref ref-type="fig" rid="F22">22</xref>): antennae very long, almost as long as body. Antenna 1 peduncle article 2 narrower and same length as article 1, longer than article 3; flagellum broken off; accessory flagellum uni-articulated. Antenna 2 peduncle articles 4 and 5 equal in length, several plumose setae on fourth article; article 5 long, 1/4 length of article 4.</p><p><bold><italic>Upper lip</italic></bold> (Fig. <xref ref-type="fig" rid="F23">23</xref>): circular in shape, two setose areas anteriorly (ventral margin rounded, lateral margins finely setose).</p><fig id="F23" position="float" orientation="portrait"><object-id xmlns:xlink="http://www.w3.org/1999/xlink" content-type="doi" xlink:type="simple">10.3897/zookeys.1274.140610.figure23</object-id><object-id xmlns:xlink="http://www.w3.org/1999/xlink" content-type="arpha" xlink:type="simple">C5636909-D4A3-5E80-8824-7B3050E606D2</object-id><label>Figure 23.</label><caption><p><italic><tp:taxon-name>
                      <tp:taxon-name-part taxon-name-part-type="genus" reg="Rhachotropis">Rhachotropis</tp:taxon-name-part> <tp:taxon-name-part taxon-name-part-type="species" reg="laure">laure</tp:taxon-name-part></tp:taxon-name></italic> sp. nov., holotype, female, 10.5 mm, <abbrev xmlns:xlink="http://www.w3.org/1999/xlink" content-type="institution" xlink:title="Senckenberg Museum (Frankfurt, Germany)" id="ABBRID0EG1AK" xlink:type="simple">SMF</abbrev> 62819. Scale bars: 0.1 mm.</p></caption><graphic xmlns:xlink="http://www.w3.org/1999/xlink" xlink:href="zookeys-1274-035_article-140610__-g023.jpg" id="oo_1568355.jpg" position="float" orientation="portrait" xlink:type="simple"><uri content-type="original_file" xlink:type="simple">https://binary.pensoft.net/fig/1568355</uri></graphic></fig><p><bold><italic>Mandible</italic></bold> (Fig. <xref ref-type="fig" rid="F23">23</xref>): Mandible with incisor process well-developed; left lacinia mobilis denticulate; molar process conical, large molar, edge with row of strong spines; palp article 1 short, ~ 1/3 length of article 2, article 3 almost 2× as long as article 2, articles 2 and 3 with long slender setae, plumose setae at apical tip of left mandible palp.</p><p><bold><italic>Lower lip</italic></bold> (Fig. <xref ref-type="fig" rid="F23">23</xref>): setose anterodistally, outer lobes separated by broad gap.</p><p><bold><italic>Maxilla 1</italic></bold> (Fig. <xref ref-type="fig" rid="F23">23</xref>): inner plate bearing one subterminal plumose setae; outer plate with nine denticulate spines; article 1 of palp 1/2 length of second article, article 2 of palp with several slender setae.</p><p><bold><italic>Maxilla 2</italic></bold> (Fig. <xref ref-type="fig" rid="F23">23</xref>): inner and outer plates subequal in length, margins bearing stout and slender setae; inner plate slightly wider than outer plate.</p><p><bold><italic>Maxilliped</italic></bold> (Fig. <xref ref-type="fig" rid="F23">23</xref>): inner plate distally with short, thick spines; outer plate 2× as long as inner plate, reaching 1/2 of article 2 of maxillipedal palp, outer plate margins strongly setose; palp article strongly setose.</p><p><bold>Pereon: <italic>Gnathopod 1</italic></bold> (Fig. <xref ref-type="fig" rid="F22">22</xref>): coxa 1 anteriorly slightly drawn out; gnathopods similar in shape, subchelate; gnathopod 1 slightly smaller than gnathopod 2; basis bearing small spines at anteroventral corner; ischium and merus with long setae at posteroventral corner; carpus lobe extending width of propodus, spines at distal end of lobe and along the posterior margin; propodus widened, oval, palmar corner with six spines; dactylus slender, reaching end of palm.</p><p><bold><italic>Gnathopod 2</italic></bold> (Fig. <xref ref-type="fig" rid="F22">22</xref>): coxa 2 subquadrate; gnathopod 2 basis wider than basis of gnathopod 1; ischium to dactylus similar to gnathopod 1.</p><p><bold><italic>Pereopods 3 and 4</italic></bold> (Fig. <xref ref-type="fig" rid="F24">24</xref>): coxa 3 subquadrate, coxa 4 posteriorly drawn out. Pereopods 3 and 4 articles long and narrow; pereopod 3 broken off at basis; pereopod 4 broken off at merus.</p><fig id="F24" position="float" orientation="portrait"><object-id xmlns:xlink="http://www.w3.org/1999/xlink" content-type="doi" xlink:type="simple">10.3897/zookeys.1274.140610.figure24</object-id><object-id xmlns:xlink="http://www.w3.org/1999/xlink" content-type="arpha" xlink:type="simple">B01D0DDB-1269-50CA-B872-F5F44787013C</object-id><label>Figure 24.</label><caption><p><italic><tp:taxon-name>
                      <tp:taxon-name-part taxon-name-part-type="genus" reg="Rhachotropis">Rhachotropis</tp:taxon-name-part> <tp:taxon-name-part taxon-name-part-type="species" reg="laure">laure</tp:taxon-name-part></tp:taxon-name></italic> sp. nov., holotype, female, 10.5 mm, <abbrev xmlns:xlink="http://www.w3.org/1999/xlink" content-type="institution" xlink:title="Senckenberg Museum (Frankfurt, Germany)" id="ABBRID0EY4AK" xlink:type="simple">SMF</abbrev> 62819. Scale bars: 0.1 mm.</p></caption><graphic xmlns:xlink="http://www.w3.org/1999/xlink" xlink:href="zookeys-1274-035_article-140610__-g024.jpg" id="oo_1568356.jpg" position="float" orientation="portrait" xlink:type="simple"><uri content-type="original_file" xlink:type="simple">https://binary.pensoft.net/fig/1568356</uri></graphic></fig><p><bold><italic>Pereopod 5</italic></bold> (Fig. <xref ref-type="fig" rid="F24">24</xref>): coxa 5 lobate. Pereopod 5 slender, basis subrectangular, posteroventral angle notched, merus long; carpus, propodus, and dactylus broken off.</p><p><bold><italic>Pereopod 6</italic></bold> (Fig. <xref ref-type="fig" rid="F24">24</xref>): coxa 6 slightly lobate, pereopod 6 larger, but similar in shape to pereopod 5, merus long; carpus, propodus, and dactylus broken off.</p><p><bold><italic>Pereopod 7</italic></bold> (Fig. <xref ref-type="fig" rid="F24">24</xref>): coxa 7 posterior margin drawn out. Pereopod 7 longer than pereopods 5 and 6; basis with rounded at posterodistal corner; merus posteroventral angle produced, remaining pereopod missing.</p><p><bold>Pleon: <italic>Epimera</italic></bold> (Figs <xref ref-type="fig" rid="F21">21</xref>, <xref ref-type="fig" rid="F22">22</xref>): epimeral plates ventrally rounded, epimeral plates 1 and 2 posteriorly smooth, epimeral plate 3 serrated.</p><p><bold><italic>Pleopods</italic></bold> (Fig. <xref ref-type="fig" rid="F24">24</xref>): pleopod 1 (right side) rami with 15 and 18 articles; rami same length, as long as peduncle.</p><p><bold>Urosome: <italic>Urosomites</italic></bold> (Figs <xref ref-type="fig" rid="F21">21</xref>, <xref ref-type="fig" rid="F22">22</xref>): urosome segment 1 with carina and dorsal spine, urosomes 2 and 3 smooth.</p><p><bold><italic>Uropod 1</italic></bold> (Fig. <xref ref-type="fig" rid="F24">24</xref>): lanceolate; outer rami broken off; inner ramus shorter than peduncle.</p><p><bold><italic>Uropod 2</italic></bold> (Fig. <xref ref-type="fig" rid="F24">24</xref>): lanceolate; outer ramus 0.3× shorter than inner ramus; peduncle longer than outer ramus.</p><p><bold><italic>Uropod 3</italic></bold> (Fig. <xref ref-type="fig" rid="F24">24</xref>): lanceolate; inner and outer ramus approx. the same length, rami nearly 2× as long as peduncle.</p><p><bold><italic>Telson</italic></bold> (Fig. <xref ref-type="fig" rid="F22">22</xref>): Telson 3× as long as wide, with a V-shaped cleft of ~ 10%.</p></tp:treatment-sec><tp:treatment-sec sec-type="Remarks" id="SECID0ETBBK"><title>Remarks.</title><p><italic><tp:taxon-name>
                  <tp:taxon-name-part taxon-name-part-type="genus" reg="Rhachotropis">Rhachotropis</tp:taxon-name-part> <tp:taxon-name-part taxon-name-part-type="species" reg="laure">laure</tp:taxon-name-part></tp:taxon-name></italic> sp. nov. is most similar to <italic><tp:taxon-name><tp:taxon-name-part taxon-name-part-type="genus" reg="Rhachotropis">Rhachotropis</tp:taxon-name-part> <tp:taxon-name-part taxon-name-part-type="species" reg="gislii">gislii</tp:taxon-name-part></tp:taxon-name></italic> Thurston, 1980, <italic><tp:taxon-name><tp:taxon-name-part taxon-name-part-type="genus" reg="Rhachotropis">R.</tp:taxon-name-part> <tp:taxon-name-part taxon-name-part-type="species" reg="distincta">distincta</tp:taxon-name-part></tp:taxon-name></italic> (Holmes, 1908), and <italic><tp:taxon-name><tp:taxon-name-part taxon-name-part-type="genus" reg="Rhachotropis">R.</tp:taxon-name-part> <tp:taxon-name-part taxon-name-part-type="species" reg="gracilis">gracilis</tp:taxon-name-part></tp:taxon-name></italic> Bonnier, 1896; these four species share the character combination of coxa 1 not being produced, cleft telson, and serrated epimeral plate 3. <italic><tp:taxon-name><tp:taxon-name-part taxon-name-part-type="genus" reg="Rhachotropis">Rhachotropis</tp:taxon-name-part> <tp:taxon-name-part taxon-name-part-type="species" reg="laure">laure</tp:taxon-name-part></tp:taxon-name></italic> sp. nov. can be distinguished from <italic><tp:taxon-name><tp:taxon-name-part taxon-name-part-type="genus" reg="Rhachotropis">R.</tp:taxon-name-part> <tp:taxon-name-part taxon-name-part-type="species" reg="gislii">gislii</tp:taxon-name-part></tp:taxon-name></italic> by the latter bearing lateral teeth on the pleon, a rounded cephalic lobe, and a smooth urosomite 1. <italic><tp:taxon-name><tp:taxon-name-part taxon-name-part-type="genus" reg="Rhachotropis">Rhachotropis</tp:taxon-name-part> <tp:taxon-name-part taxon-name-part-type="species" reg="gracilis">gracilis</tp:taxon-name-part></tp:taxon-name></italic> and <italic><tp:taxon-name><tp:taxon-name-part taxon-name-part-type="genus" reg="Rhachotropis">R.</tp:taxon-name-part> <tp:taxon-name-part taxon-name-part-type="species" reg="distincta">distincta</tp:taxon-name-part></tp:taxon-name></italic> do not show a strong excavation of coxa 4 as presented in <italic><tp:taxon-name><tp:taxon-name-part taxon-name-part-type="genus" reg="Rhachotropis">R.</tp:taxon-name-part> <tp:taxon-name-part taxon-name-part-type="species" reg="laure">laure</tp:taxon-name-part></tp:taxon-name></italic> sp. nov. Characters separating the morphologically close <italic><tp:taxon-name><tp:taxon-name-part taxon-name-part-type="genus" reg="Rhachotropis">Rhachotropis</tp:taxon-name-part></tp:taxon-name></italic> species are listed in Table <xref ref-type="table" rid="T6">6</xref>.</p><table-wrap id="T6" position="float" orientation="portrait"><label>Table 6.</label><caption><p>Morphological comparison of <italic><tp:taxon-name><tp:taxon-name-part taxon-name-part-type="genus" reg="Rhachotropis">Rhachotropis</tp:taxon-name-part> <tp:taxon-name-part taxon-name-part-type="species" reg="laure">laure</tp:taxon-name-part></tp:taxon-name></italic> sp. nov. with similar known species.</p></caption><table><tbody><tr><th rowspan="1" colspan="1">
                      <bold>Character/Species</bold>
                    </th><th rowspan="1" colspan="1">
                      <bold><italic><tp:taxon-name>
                            <tp:taxon-name-part taxon-name-part-type="genus" reg="Rhachotropis">Rhachotropis</tp:taxon-name-part> <tp:taxon-name-part taxon-name-part-type="species" reg="gislii">gislii</tp:taxon-name-part></tp:taxon-name></italic> Thurston, 1980</bold>
                    </th><th rowspan="1" colspan="1">
                      <bold><italic><tp:taxon-name>
                            <tp:taxon-name-part taxon-name-part-type="genus" reg="Rhachotropis">Rhachotropis</tp:taxon-name-part> <tp:taxon-name-part taxon-name-part-type="species" reg="distincta">distincta</tp:taxon-name-part></tp:taxon-name></italic> (Holmes, 1908)</bold>
                    </th><th rowspan="1" colspan="1">
                      <bold><italic><tp:taxon-name>
                            <tp:taxon-name-part taxon-name-part-type="genus" reg="Rhachotropis">Rhachotropis</tp:taxon-name-part> <tp:taxon-name-part taxon-name-part-type="species" reg="gracilis">gracilis</tp:taxon-name-part></tp:taxon-name></italic> Bonnier, 1896</bold>
                    </th><th rowspan="1" colspan="1">
                      <bold>
                        <italic>
                          <tp:taxon-name>
                            <tp:taxon-name-part taxon-name-part-type="genus" reg="Rhachotropis">Rhachotropis</tp:taxon-name-part> <tp:taxon-name-part taxon-name-part-type="species" reg="arii">arii</tp:taxon-name-part></tp:taxon-name>
                        </italic>
                        <xref ref-type="bibr" rid="B41">Thurston 1980</xref>
                      </bold>
                    </th><th rowspan="1" colspan="1"><bold><italic><tp:taxon-name>
                            <tp:taxon-name-part taxon-name-part-type="genus" reg="Rhachotropis">Rhachotropis</tp:taxon-name-part> <tp:taxon-name-part taxon-name-part-type="species" reg="laure">laure</tp:taxon-name-part></tp:taxon-name></italic> sp. nov</bold>.</th></tr><tr><td rowspan="1" colspan="1">C4 excavate behind</td><td rowspan="1" colspan="1">slightly</td><td rowspan="1" colspan="1">slightly</td><td rowspan="1" colspan="1">no</td><td rowspan="1" colspan="1">yes, noticeably</td><td rowspan="1" colspan="1">yes, noticeably</td></tr><tr><td rowspan="1" colspan="1">Pleonites, lateral teeth</td><td rowspan="1" colspan="1">yes, on Pl1-Pl2</td><td rowspan="1" colspan="1">no</td><td rowspan="1" colspan="1">no</td><td rowspan="1" colspan="1">no</td><td rowspan="1" colspan="1">no</td></tr><tr><td rowspan="1" colspan="1">Urosomite 1 toothed</td><td rowspan="1" colspan="1">no</td><td rowspan="1" colspan="1">yes, longer</td><td rowspan="1" colspan="1">yes</td><td rowspan="1" colspan="1">yes</td><td rowspan="1" colspan="1">yes, small</td></tr><tr><td rowspan="1" colspan="1">Epimeral plate 3</td><td rowspan="1" colspan="1">serrated</td><td rowspan="1" colspan="1">serrated</td><td rowspan="1" colspan="1">serrated</td><td rowspan="1" colspan="1">smooth</td><td rowspan="1" colspan="1">serrated</td></tr></tbody></table></table-wrap><p>Another morphologically very similar species to <italic><tp:taxon-name><tp:taxon-name-part taxon-name-part-type="genus" reg="Rhachotropis">Rhachotropis</tp:taxon-name-part> <tp:taxon-name-part taxon-name-part-type="species" reg="laure">laure</tp:taxon-name-part></tp:taxon-name></italic> sp. nov. is <italic><tp:taxon-name><tp:taxon-name-part taxon-name-part-type="genus" reg="Rhachotropis">Rhachotropis</tp:taxon-name-part> <tp:taxon-name-part taxon-name-part-type="species" reg="arii">arii</tp:taxon-name-part></tp:taxon-name></italic> Thurston, 1980, but the latter has a smooth third epimeral plate, whereas in <italic><tp:taxon-name><tp:taxon-name-part taxon-name-part-type="genus" reg="Rhachotropis">R.</tp:taxon-name-part> <tp:taxon-name-part taxon-name-part-type="species" reg="laure">laure</tp:taxon-name-part></tp:taxon-name></italic> sp. nov. it is distinctly serrated (Table <xref ref-type="table" rid="T6">6</xref>).</p></tp:treatment-sec><tp:treatment-sec sec-type="Etymology" id="SECID0EGNBK"><title>Etymology.</title><p>This species is named after Laure de Montety who works at the Marine and Freshwater Research Insitute of Iceland, Hafrannsóknastofnun, for illuminating many benthic organisms with her taxonomic expertise and for being a friend. It is used as a noun in apposition.</p></tp:treatment-sec><tp:treatment-sec sec-type="Distribution" id="SECID0ELNBK"><title>Distribution.</title><p>Abyssal Pacific Ocean, Clarion-Clipperton Zone in 4026–4368 m depth.</p></tp:treatment-sec><tp:treatment-sec sec-type="Molecular identification" id="SECID0EQNBK"><title>Molecular identification.</title><p>Following the definition given by <xref ref-type="bibr" rid="B33">Pleijel et al. (2008)</xref>, the sequence of the holotype male of <italic><tp:taxon-name><tp:taxon-name-part taxon-name-part-type="genus" reg="Rhachotropis">Rhachotropis</tp:taxon-name-part> <tp:taxon-name-part taxon-name-part-type="species" reg="laure">laure</tp:taxon-name-part></tp:taxon-name></italic> (<abbrev xmlns:xlink="http://www.w3.org/1999/xlink" content-type="institution" xlink:title="Senckenberg Museum (Frankfurt, Germany)" id="ABBRID0EFOBK" xlink:type="simple">SMF</abbrev> 62819, GenBank accession number <ext-link xmlns:xlink="http://www.w3.org/1999/xlink" xlink:type="simple" xlink:href="PQ734767" ext-link-type="gen">PQ734767</ext-link>) is designed as a hologenophore of all obtained sequences. The sequences of the paratype and additional individuals of the species are also available in GenBank (Table <xref ref-type="table" rid="T2">2</xref>). Furthermore, the species has received a Barcode Index Number from Barcode of Life Data Systems: <ext-link xmlns:xlink="http://www.w3.org/1999/xlink" xlink:type="simple" xlink:href="http://boldsystems.org/index.php/Public_BarcodeCluster?clusteruri=BOLD:AEB2577" ext-link-type="uri">BOLD:AEB2577</ext-link> (<ext-link xmlns:xlink="http://www.w3.org/1999/xlink" xlink:type="simple" xlink:href="10.5883/BOLD:AEB2577" ext-link-type="doi">https://doi.org/10.5883/BOLD:AEB2577</ext-link>).</p></tp:treatment-sec><tp:treatment-sec><!--Section generated to contain objects referenced in tp:taxon-treatment.--><table-wrap id="T2" position="float" orientation="portrait"><label>Table 2.</label><caption><p>Summary of the material used in the present study. BOLD – Barcode of Life Data Systems, <abbrev xmlns:xlink="http://www.w3.org/1999/xlink" xlink:title="Barcode Index Number" id="ABBRID0EYOAE" xlink:type="simple">BIN</abbrev> – Barcode Index Number, <abbrev xmlns:xlink="http://www.w3.org/1999/xlink" content-type="institution" xlink:title="Deutsches Zentrum für Marine Biodiversitätsforschung" id="ABBRID0E3OAE" xlink:type="simple">DZMB</abbrev> – Deutsches Zentrum für Marine Biodiversitätsforschung, Wilhelmshaven, Germany, <abbrev xmlns:xlink="http://www.w3.org/1999/xlink" content-type="institution" xlink:title="Senckenberg Museum (Frankfurt, Germany)" id="ABBRID0EBPAE" xlink:type="simple">SMF</abbrev> – Senckenberg Museum Frankfurt, Germany, <abbrev xmlns:xlink="http://www.w3.org/1999/xlink" xlink:title="upper lip" id="ABBRID0EGPAE" xlink:type="simple">UL</abbrev> – University of Lodz, Poland.</p></caption><table><tbody><tr><th rowspan="1" colspan="1">
                <bold>Sample ID</bold>
              </th><th rowspan="1" colspan="1">
                <bold>Type status</bold>
              </th><th rowspan="1" colspan="1">
                <bold>Sex</bold>
              </th><th rowspan="1" colspan="1">
                <bold>Size [mm]</bold>
              </th><th rowspan="1" colspan="1">
                <bold>Institution depository</bold>
              </th><th rowspan="1" colspan="1">
                <bold>Museum code</bold>
              </th><th rowspan="1" colspan="1">
                <bold>BOLD process ID</bold>
              </th><th rowspan="1" colspan="1">
                <bold>
                  <abbrev xmlns:xlink="http://www.w3.org/1999/xlink" xlink:title="Barcode Index Number" id="ABBRID0E4QAE" xlink:type="simple">BIN</abbrev>
                </bold>
              </th><th rowspan="1" colspan="1">
                <bold>GenBank COI acc. number</bold>
              </th><th rowspan="1" colspan="1">
                <bold>Site code</bold>
              </th></tr><tr><td rowspan="1" colspan="10"><bold><italic><tp:taxon-name>
                      <tp:taxon-name-part taxon-name-part-type="genus" reg="Cleonardo">Cleonardo</tp:taxon-name-part> <tp:taxon-name-part taxon-name-part-type="species" reg="compassionate">compassionate</tp:taxon-name-part></tp:taxon-name></italic> sp. nov</bold>.</td></tr><tr><td rowspan="1" colspan="1">DSB_3776</td><td rowspan="1" colspan="1">holotype</td><td rowspan="1" colspan="1">mature female</td><td rowspan="1" colspan="1">10</td><td rowspan="1" colspan="1">
                <abbrev xmlns:xlink="http://www.w3.org/1999/xlink" content-type="institution" xlink:title="Senckenberg Museum (Frankfurt, Germany)" id="ABBRID0EVSAE" xlink:type="simple">SMF</abbrev>
              </td><td rowspan="1" colspan="1"><abbrev xmlns:xlink="http://www.w3.org/1999/xlink" content-type="institution" xlink:title="Senckenberg Museum (Frankfurt, Germany)" id="ABBRID0E5SAE" xlink:type="simple">SMF</abbrev> 62814</td><td rowspan="1" colspan="1">
                <ext-link xmlns:xlink="http://www.w3.org/1999/xlink" xlink:type="simple" xlink:href="http://www.boldsystems.org/index.php/Public_RecordView?processid=CCZ2941-19" ext-link-type="uri">CCZ2941-19</ext-link>
              </td><td rowspan="1" colspan="1">
                <ext-link xmlns:xlink="http://www.w3.org/1999/xlink" xlink:type="simple" xlink:href="http://boldsystems.org/index.php/Public_BarcodeCluster?clusteruri=BOLD:ADF7841" ext-link-type="uri">BOLD:ADF7841</ext-link>
              </td><td rowspan="1" colspan="1">
                <ext-link xmlns:xlink="http://www.w3.org/1999/xlink" xlink:type="simple" xlink:href="PQ734425" ext-link-type="gen">PQ734425</ext-link>
              </td><td rowspan="1" colspan="1">AB2-EB06</td></tr><tr><td rowspan="1" colspan="1">DSB_3640</td><td rowspan="1" colspan="1">paratype</td><td rowspan="1" colspan="1">mature male</td><td rowspan="1" colspan="1">10</td><td rowspan="1" colspan="1">
                <abbrev xmlns:xlink="http://www.w3.org/1999/xlink" content-type="institution" xlink:title="Senckenberg Museum (Frankfurt, Germany)" id="ABBRID0ESUAE" xlink:type="simple">SMF</abbrev>
              </td><td rowspan="1" colspan="1"><abbrev xmlns:xlink="http://www.w3.org/1999/xlink" content-type="institution" xlink:title="Senckenberg Museum (Frankfurt, Germany)" id="ABBRID0E2UAE" xlink:type="simple">SMF</abbrev> 62815</td><td rowspan="1" colspan="1">
                <ext-link xmlns:xlink="http://www.w3.org/1999/xlink" xlink:type="simple" xlink:href="http://www.boldsystems.org/index.php/Public_RecordView?processid=CCZ2843-19" ext-link-type="uri">CCZ2843-19</ext-link>
              </td><td rowspan="1" colspan="1">
                <ext-link xmlns:xlink="http://www.w3.org/1999/xlink" xlink:type="simple" xlink:href="http://boldsystems.org/index.php/Public_BarcodeCluster?clusteruri=BOLD:ADF7841" ext-link-type="uri">BOLD:ADF7841</ext-link>
              </td><td rowspan="1" colspan="1">
                <ext-link xmlns:xlink="http://www.w3.org/1999/xlink" xlink:type="simple" xlink:href="PQ734442" ext-link-type="gen">PQ734442</ext-link>
              </td><td rowspan="1" colspan="1">SO 262-150</td></tr><tr><td rowspan="1" colspan="1">DSB_3555</td><td rowspan="1" colspan="1">non type collection</td><td rowspan="1" colspan="1">juvenile</td><td rowspan="1" colspan="1">3.5</td><td rowspan="1" colspan="1">
                <abbrev xmlns:xlink="http://www.w3.org/1999/xlink" content-type="institution" xlink:title="Deutsches Zentrum für Marine Biodiversitätsforschung" id="ABBRID0EPWAE" xlink:type="simple">DZMB</abbrev>
              </td><td rowspan="1" colspan="1"/><td rowspan="1" colspan="1">
                <ext-link xmlns:xlink="http://www.w3.org/1999/xlink" xlink:type="simple" xlink:href="http://www.boldsystems.org/index.php/Public_RecordView?processid=CCZ2758-19" ext-link-type="uri">CCZ2758-19</ext-link>
              </td><td rowspan="1" colspan="1">
                <ext-link xmlns:xlink="http://www.w3.org/1999/xlink" xlink:type="simple" xlink:href="http://boldsystems.org/index.php/Public_BarcodeCluster?clusteruri=BOLD:ADF7841" ext-link-type="uri">BOLD:ADF7841</ext-link>
              </td><td rowspan="1" colspan="1">
                <ext-link xmlns:xlink="http://www.w3.org/1999/xlink" xlink:type="simple" xlink:href="PQ734478" ext-link-type="gen">PQ734478</ext-link>
              </td><td rowspan="1" colspan="1">SO 262-155</td></tr><tr><td rowspan="1" colspan="1">DSB_7958</td><td rowspan="1" colspan="1">non type collection</td><td rowspan="1" colspan="1">juvenile</td><td rowspan="1" colspan="1">3</td><td rowspan="1" colspan="1">
                <abbrev xmlns:xlink="http://www.w3.org/1999/xlink" content-type="institution" xlink:title="Deutsches Zentrum für Marine Biodiversitätsforschung" id="ABBRID0EGYAE" xlink:type="simple">DZMB</abbrev>
              </td><td rowspan="1" colspan="1"/><td rowspan="1" colspan="1">
                <ext-link xmlns:xlink="http://www.w3.org/1999/xlink" xlink:type="simple" xlink:href="http://www.boldsystems.org/index.php/Public_RecordView?processid=MNGN149-24" ext-link-type="uri">MNGN149-24</ext-link>
              </td><td rowspan="1" colspan="1">
                <ext-link xmlns:xlink="http://www.w3.org/1999/xlink" xlink:type="simple" xlink:href="http://boldsystems.org/index.php/Public_BarcodeCluster?clusteruri=BOLD:ADF7841" ext-link-type="uri">BOLD:ADF7841</ext-link>
              </td><td rowspan="1" colspan="1">
                <ext-link xmlns:xlink="http://www.w3.org/1999/xlink" xlink:type="simple" xlink:href="PQ734528" ext-link-type="gen">PQ734528</ext-link>
              </td><td rowspan="1" colspan="1">KM23-50</td></tr><tr><td rowspan="1" colspan="1">7-9S_Eusi6_2012_2</td><td rowspan="1" colspan="1">non type collection</td><td rowspan="1" colspan="1">mature male</td><td rowspan="1" colspan="1">8</td><td rowspan="1" colspan="1">
                <abbrev xmlns:xlink="http://www.w3.org/1999/xlink" xlink:title="upper lip" id="ABBRID0E4ZAE" xlink:type="simple">UL</abbrev>
              </td><td rowspan="1" colspan="1"/><td rowspan="1" colspan="1">
                <ext-link xmlns:xlink="http://www.w3.org/1999/xlink" xlink:type="simple" xlink:href="http://www.boldsystems.org/index.php/Public_RecordView?processid=AJAKK681-17" ext-link-type="uri">AJAKK681-17</ext-link>
              </td><td rowspan="1" colspan="1">
                <ext-link xmlns:xlink="http://www.w3.org/1999/xlink" xlink:type="simple" xlink:href="http://boldsystems.org/index.php/Public_BarcodeCluster?clusteruri=BOLD:ADF7841" ext-link-type="uri">BOLD:ADF7841</ext-link>
              </td><td rowspan="1" colspan="1">
                <ext-link xmlns:xlink="http://www.w3.org/1999/xlink" xlink:type="simple" xlink:href="MN346344" ext-link-type="gen">MN346344</ext-link>
              </td><td rowspan="1" colspan="1">SO 223-7-9</td></tr><tr><td rowspan="1" colspan="10"><bold><italic><tp:taxon-name>
                      <tp:taxon-name-part taxon-name-part-type="genus" reg="Cleonardo">Cleonardo</tp:taxon-name-part> <tp:taxon-name-part taxon-name-part-type="species" reg="daniela">daniela</tp:taxon-name-part></tp:taxon-name></italic> sp. nov</bold>.</td></tr><tr><td rowspan="1" colspan="1">DSB_3741</td><td rowspan="1" colspan="1">holotype</td><td rowspan="1" colspan="1">mature male</td><td rowspan="1" colspan="1">6.5</td><td rowspan="1" colspan="1">
                <abbrev xmlns:xlink="http://www.w3.org/1999/xlink" content-type="institution" xlink:title="Senckenberg Museum (Frankfurt, Germany)" id="ABBRID0EJ3AE" xlink:type="simple">SMF</abbrev>
              </td><td rowspan="1" colspan="1"><abbrev xmlns:xlink="http://www.w3.org/1999/xlink" content-type="institution" xlink:title="Senckenberg Museum (Frankfurt, Germany)" id="ABBRID0ES3AE" xlink:type="simple">SMF</abbrev> 62810</td><td rowspan="1" colspan="1">
                <ext-link xmlns:xlink="http://www.w3.org/1999/xlink" xlink:type="simple" xlink:href="http://www.boldsystems.org/index.php/Public_RecordView?processid=CCZ2906-19" ext-link-type="uri">CCZ2906-19</ext-link>
              </td><td rowspan="1" colspan="1">
                <ext-link xmlns:xlink="http://www.w3.org/1999/xlink" xlink:type="simple" xlink:href="http://boldsystems.org/index.php/Public_BarcodeCluster?clusteruri=BOLD:AEB2179" ext-link-type="uri">BOLD:AEB2179</ext-link>
              </td><td rowspan="1" colspan="1">
                <ext-link xmlns:xlink="http://www.w3.org/1999/xlink" xlink:type="simple" xlink:href="PQ734433" ext-link-type="gen">PQ734433</ext-link>
              </td><td rowspan="1" colspan="1">AB2-EB01</td></tr><tr><td rowspan="1" colspan="1">DSB_3800</td><td rowspan="1" colspan="1">paratype</td><td rowspan="1" colspan="1">immature male</td><td rowspan="1" colspan="1">7</td><td rowspan="1" colspan="1">
                <abbrev xmlns:xlink="http://www.w3.org/1999/xlink" content-type="institution" xlink:title="Senckenberg Museum (Frankfurt, Germany)" id="ABBRID0EG5AE" xlink:type="simple">SMF</abbrev>
              </td><td rowspan="1" colspan="1"><abbrev xmlns:xlink="http://www.w3.org/1999/xlink" content-type="institution" xlink:title="Senckenberg Museum (Frankfurt, Germany)" id="ABBRID0EP5AE" xlink:type="simple">SMF</abbrev> 62811</td><td rowspan="1" colspan="1">
                <ext-link xmlns:xlink="http://www.w3.org/1999/xlink" xlink:type="simple" xlink:href="http://www.boldsystems.org/index.php/Public_RecordView?processid=CCZ2965-19" ext-link-type="uri">CCZ2965-19</ext-link>
              </td><td rowspan="1" colspan="1">
                <ext-link xmlns:xlink="http://www.w3.org/1999/xlink" xlink:type="simple" xlink:href="http://boldsystems.org/index.php/Public_BarcodeCluster?clusteruri=BOLD:AEB2179" ext-link-type="uri">BOLD:AEB2179</ext-link>
              </td><td rowspan="1" colspan="1">
                <ext-link xmlns:xlink="http://www.w3.org/1999/xlink" xlink:type="simple" xlink:href="PQ734235" ext-link-type="gen">PQ734235</ext-link>
              </td><td rowspan="1" colspan="1">AB2-EB09</td></tr><tr><td rowspan="1" colspan="1">DSB_7955</td><td rowspan="1" colspan="1">paratype</td><td rowspan="1" colspan="1">mature male</td><td rowspan="1" colspan="1">12</td><td rowspan="1" colspan="1">
                <abbrev xmlns:xlink="http://www.w3.org/1999/xlink" content-type="institution" xlink:title="Senckenberg Museum (Frankfurt, Germany)" id="ABBRID0EEAAG" xlink:type="simple">SMF</abbrev>
              </td><td rowspan="1" colspan="1"><abbrev xmlns:xlink="http://www.w3.org/1999/xlink" content-type="institution" xlink:title="Senckenberg Museum (Frankfurt, Germany)" id="ABBRID0ENAAG" xlink:type="simple">SMF</abbrev> 62812</td><td rowspan="1" colspan="1">
                <ext-link xmlns:xlink="http://www.w3.org/1999/xlink" xlink:type="simple" xlink:href="http://www.boldsystems.org/index.php/Public_RecordView?processid=MNGN146-24" ext-link-type="uri">MNGN146-24</ext-link>
              </td><td rowspan="1" colspan="1">
                <ext-link xmlns:xlink="http://www.w3.org/1999/xlink" xlink:type="simple" xlink:href="http://boldsystems.org/index.php/Public_BarcodeCluster?clusteruri=BOLD:AEB2179" ext-link-type="uri">BOLD:AEB2179</ext-link>
              </td><td rowspan="1" colspan="1">
                <ext-link xmlns:xlink="http://www.w3.org/1999/xlink" xlink:type="simple" xlink:href="PQ734289" ext-link-type="gen">PQ734289</ext-link>
              </td><td rowspan="1" colspan="1">KM23-50</td></tr><tr><td rowspan="1" colspan="1">DSB_7957</td><td rowspan="1" colspan="1">paratype</td><td rowspan="1" colspan="1">juvenile male</td><td rowspan="1" colspan="1">5.5</td><td rowspan="1" colspan="1">
                <abbrev xmlns:xlink="http://www.w3.org/1999/xlink" content-type="institution" xlink:title="Senckenberg Museum (Frankfurt, Germany)" id="ABBRID0EBCAG" xlink:type="simple">SMF</abbrev>
              </td><td rowspan="1" colspan="1"><abbrev xmlns:xlink="http://www.w3.org/1999/xlink" content-type="institution" xlink:title="Senckenberg Museum (Frankfurt, Germany)" id="ABBRID0EKCAG" xlink:type="simple">SMF</abbrev> 62813</td><td rowspan="1" colspan="1">
                <ext-link xmlns:xlink="http://www.w3.org/1999/xlink" xlink:type="simple" xlink:href="http://www.boldsystems.org/index.php/Public_RecordView?processid=MNGN148-24" ext-link-type="uri">MNGN148-24</ext-link>
              </td><td rowspan="1" colspan="1">
                <ext-link xmlns:xlink="http://www.w3.org/1999/xlink" xlink:type="simple" xlink:href="http://boldsystems.org/index.php/Public_BarcodeCluster?clusteruri=BOLD:AEB2179" ext-link-type="uri">BOLD:AEB2179</ext-link>
              </td><td rowspan="1" colspan="1">
                <ext-link xmlns:xlink="http://www.w3.org/1999/xlink" xlink:type="simple" xlink:href="PQ734766" ext-link-type="gen">PQ734766</ext-link>
              </td><td rowspan="1" colspan="1">KM23-50</td></tr><tr><td rowspan="1" colspan="1">DSB_3563</td><td rowspan="1" colspan="1">non type collection</td><td rowspan="1" colspan="1">undetermined</td><td rowspan="1" colspan="1">undetermined</td><td rowspan="1" colspan="1">
                <abbrev xmlns:xlink="http://www.w3.org/1999/xlink" content-type="institution" xlink:title="Deutsches Zentrum für Marine Biodiversitätsforschung" id="ABBRID0E5DAG" xlink:type="simple">DZMB</abbrev>
              </td><td rowspan="1" colspan="1"/><td rowspan="1" colspan="1">
                <ext-link xmlns:xlink="http://www.w3.org/1999/xlink" xlink:type="simple" xlink:href="http://www.boldsystems.org/index.php/Public_RecordView?processid=CCZ2766-19" ext-link-type="uri">CCZ2766-19</ext-link>
              </td><td rowspan="1" colspan="1">
                <ext-link xmlns:xlink="http://www.w3.org/1999/xlink" xlink:type="simple" xlink:href="http://boldsystems.org/index.php/Public_BarcodeCluster?clusteruri=BOLD:AEB2179" ext-link-type="uri">BOLD:AEB2179</ext-link>
              </td><td rowspan="1" colspan="1">
                <ext-link xmlns:xlink="http://www.w3.org/1999/xlink" xlink:type="simple" xlink:href="PQ734632" ext-link-type="gen">PQ734632</ext-link>
              </td><td rowspan="1" colspan="1">SO 262-59</td></tr><tr><td rowspan="1" colspan="1">DSB_3564</td><td rowspan="1" colspan="1">non type collection</td><td rowspan="1" colspan="1">undetermined</td><td rowspan="1" colspan="1">undetermined</td><td rowspan="1" colspan="1">
                <abbrev xmlns:xlink="http://www.w3.org/1999/xlink" content-type="institution" xlink:title="Deutsches Zentrum für Marine Biodiversitätsforschung" id="ABBRID0EVFAG" xlink:type="simple">DZMB</abbrev>
              </td><td rowspan="1" colspan="1"/><td rowspan="1" colspan="1">
                <ext-link xmlns:xlink="http://www.w3.org/1999/xlink" xlink:type="simple" xlink:href="http://www.boldsystems.org/index.php/Public_RecordView?processid=CCZ2767-19" ext-link-type="uri">CCZ2767-19</ext-link>
              </td><td rowspan="1" colspan="1">
                <ext-link xmlns:xlink="http://www.w3.org/1999/xlink" xlink:type="simple" xlink:href="http://boldsystems.org/index.php/Public_BarcodeCluster?clusteruri=BOLD:AEB2179" ext-link-type="uri">BOLD:AEB2179</ext-link>
              </td><td rowspan="1" colspan="1">
                <ext-link xmlns:xlink="http://www.w3.org/1999/xlink" xlink:type="simple" xlink:href="PQ734509" ext-link-type="gen">PQ734509</ext-link>
              </td><td rowspan="1" colspan="1">SO 262-59</td></tr><tr><td rowspan="1" colspan="1">DSB_3565</td><td rowspan="1" colspan="1">non type collection</td><td rowspan="1" colspan="1">undetermined</td><td rowspan="1" colspan="1">undetermined</td><td rowspan="1" colspan="1">
                <abbrev xmlns:xlink="http://www.w3.org/1999/xlink" content-type="institution" xlink:title="Deutsches Zentrum für Marine Biodiversitätsforschung" id="ABBRID0EMHAG" xlink:type="simple">DZMB</abbrev>
              </td><td rowspan="1" colspan="1"/><td rowspan="1" colspan="1">
                <ext-link xmlns:xlink="http://www.w3.org/1999/xlink" xlink:type="simple" xlink:href="http://www.boldsystems.org/index.php/Public_RecordView?processid=CCZ2768-19" ext-link-type="uri">CCZ2768-19</ext-link>
              </td><td rowspan="1" colspan="1">
                <ext-link xmlns:xlink="http://www.w3.org/1999/xlink" xlink:type="simple" xlink:href="http://boldsystems.org/index.php/Public_BarcodeCluster?clusteruri=BOLD:AEB2179" ext-link-type="uri">BOLD:AEB2179</ext-link>
              </td><td rowspan="1" colspan="1">
                <ext-link xmlns:xlink="http://www.w3.org/1999/xlink" xlink:type="simple" xlink:href="PQ734246" ext-link-type="gen">PQ734246</ext-link>
              </td><td rowspan="1" colspan="1">SO 262-59</td></tr><tr><td rowspan="1" colspan="1">DSB_7960</td><td rowspan="1" colspan="1">non type collection</td><td rowspan="1" colspan="1">juvenile</td><td rowspan="1" colspan="1">3</td><td rowspan="1" colspan="1">
                <abbrev xmlns:xlink="http://www.w3.org/1999/xlink" content-type="institution" xlink:title="Deutsches Zentrum für Marine Biodiversitätsforschung" id="ABBRID0EDJAG" xlink:type="simple">DZMB</abbrev>
              </td><td rowspan="1" colspan="1"/><td rowspan="1" colspan="1">
                <ext-link xmlns:xlink="http://www.w3.org/1999/xlink" xlink:type="simple" xlink:href="http://www.boldsystems.org/index.php/Public_RecordView?processid=MNGN151-24" ext-link-type="uri">MNGN151-24</ext-link>
              </td><td rowspan="1" colspan="1">
                <ext-link xmlns:xlink="http://www.w3.org/1999/xlink" xlink:type="simple" xlink:href="http://boldsystems.org/index.php/Public_BarcodeCluster?clusteruri=BOLD:AEB2179" ext-link-type="uri">BOLD:AEB2179</ext-link>
              </td><td rowspan="1" colspan="1">
                <ext-link xmlns:xlink="http://www.w3.org/1999/xlink" xlink:type="simple" xlink:href="PQ734545" ext-link-type="gen">PQ734545</ext-link>
              </td><td rowspan="1" colspan="1">KM23-50</td></tr><tr><td rowspan="1" colspan="1">DSB_7961</td><td rowspan="1" colspan="1">non type collection</td><td rowspan="1" colspan="1">juvenile</td><td rowspan="1" colspan="1">3</td><td rowspan="1" colspan="1">
                <abbrev xmlns:xlink="http://www.w3.org/1999/xlink" content-type="institution" xlink:title="Deutsches Zentrum für Marine Biodiversitätsforschung" id="ABBRID0E1KAG" xlink:type="simple">DZMB</abbrev>
              </td><td rowspan="1" colspan="1"/><td rowspan="1" colspan="1">
                <ext-link xmlns:xlink="http://www.w3.org/1999/xlink" xlink:type="simple" xlink:href="http://www.boldsystems.org/index.php/Public_RecordView?processid=MNGN152-24" ext-link-type="uri">MNGN152-24</ext-link>
              </td><td rowspan="1" colspan="1">
                <ext-link xmlns:xlink="http://www.w3.org/1999/xlink" xlink:type="simple" xlink:href="http://boldsystems.org/index.php/Public_BarcodeCluster?clusteruri=BOLD:AEB2179" ext-link-type="uri">BOLD:AEB2179</ext-link>
              </td><td rowspan="1" colspan="1">
                <ext-link xmlns:xlink="http://www.w3.org/1999/xlink" xlink:type="simple" xlink:href="PQ734271" ext-link-type="gen">PQ734271</ext-link>
              </td><td rowspan="1" colspan="1">KM23-50</td></tr><tr><td rowspan="1" colspan="1">DSB_7962</td><td rowspan="1" colspan="1">non type collection</td><td rowspan="1" colspan="1">juvenile</td><td rowspan="1" colspan="1">3</td><td rowspan="1" colspan="1">
                <abbrev xmlns:xlink="http://www.w3.org/1999/xlink" content-type="institution" xlink:title="Deutsches Zentrum für Marine Biodiversitätsforschung" id="ABBRID0ERMAG" xlink:type="simple">DZMB</abbrev>
              </td><td rowspan="1" colspan="1"/><td rowspan="1" colspan="1">
                <ext-link xmlns:xlink="http://www.w3.org/1999/xlink" xlink:type="simple" xlink:href="http://www.boldsystems.org/index.php/Public_RecordView?processid=MNGN153-24" ext-link-type="uri">MNGN153-24</ext-link>
              </td><td rowspan="1" colspan="1">
                <ext-link xmlns:xlink="http://www.w3.org/1999/xlink" xlink:type="simple" xlink:href="http://boldsystems.org/index.php/Public_BarcodeCluster?clusteruri=BOLD:AEB2179" ext-link-type="uri">BOLD:AEB2179</ext-link>
              </td><td rowspan="1" colspan="1">
                <ext-link xmlns:xlink="http://www.w3.org/1999/xlink" xlink:type="simple" xlink:href="PQ734428" ext-link-type="gen">PQ734428</ext-link>
              </td><td rowspan="1" colspan="1">KM23-50</td></tr><tr><td rowspan="1" colspan="1">DSB_7963</td><td rowspan="1" colspan="1">non type collection</td><td rowspan="1" colspan="1">juvenile</td><td rowspan="1" colspan="1">3</td><td rowspan="1" colspan="1">
                <abbrev xmlns:xlink="http://www.w3.org/1999/xlink" content-type="institution" xlink:title="Deutsches Zentrum für Marine Biodiversitätsforschung" id="ABBRID0EIOAG" xlink:type="simple">DZMB</abbrev>
              </td><td rowspan="1" colspan="1"/><td rowspan="1" colspan="1">
                <ext-link xmlns:xlink="http://www.w3.org/1999/xlink" xlink:type="simple" xlink:href="http://www.boldsystems.org/index.php/Public_RecordView?processid=MNGN154-24" ext-link-type="uri">MNGN154-24</ext-link>
              </td><td rowspan="1" colspan="1">
                <ext-link xmlns:xlink="http://www.w3.org/1999/xlink" xlink:type="simple" xlink:href="http://boldsystems.org/index.php/Public_BarcodeCluster?clusteruri=BOLD:AEB2179" ext-link-type="uri">BOLD:AEB2179</ext-link>
              </td><td rowspan="1" colspan="1">
                <ext-link xmlns:xlink="http://www.w3.org/1999/xlink" xlink:type="simple" xlink:href="PQ734687" ext-link-type="gen">PQ734687</ext-link>
              </td><td rowspan="1" colspan="1">KM23-50</td></tr><tr><td rowspan="1" colspan="10"><bold><italic><tp:taxon-name>
                      <tp:taxon-name-part taxon-name-part-type="genus" reg="Dorotea">Dorotea</tp:taxon-name-part> <tp:taxon-name-part taxon-name-part-type="species" reg="elizae">elizae</tp:taxon-name-part></tp:taxon-name></italic> sp. nov</bold>.</td></tr><tr><td rowspan="1" colspan="1">DSB_3775</td><td rowspan="1" colspan="1">holotype</td><td rowspan="1" colspan="1">male</td><td rowspan="1" colspan="1">16</td><td rowspan="1" colspan="1">
                <abbrev xmlns:xlink="http://www.w3.org/1999/xlink" content-type="institution" xlink:title="Senckenberg Museum (Frankfurt, Germany)" id="ABBRID0EVQAG" xlink:type="simple">SMF</abbrev>
              </td><td rowspan="1" colspan="1"><abbrev xmlns:xlink="http://www.w3.org/1999/xlink" content-type="institution" xlink:title="Senckenberg Museum (Frankfurt, Germany)" id="ABBRID0E5QAG" xlink:type="simple">SMF</abbrev> 62816</td><td rowspan="1" colspan="1">
                <ext-link xmlns:xlink="http://www.w3.org/1999/xlink" xlink:type="simple" xlink:href="http://www.boldsystems.org/index.php/Public_RecordView?processid=CCZ2940-19" ext-link-type="uri">CCZ2940-19</ext-link>
              </td><td rowspan="1" colspan="1">
                <ext-link xmlns:xlink="http://www.w3.org/1999/xlink" xlink:type="simple" xlink:href="http://boldsystems.org/index.php/Public_BarcodeCluster?clusteruri=BOLD:AEB4129" ext-link-type="uri">BOLD:AEB4129</ext-link>
              </td><td rowspan="1" colspan="1">
                <ext-link xmlns:xlink="http://www.w3.org/1999/xlink" xlink:type="simple" xlink:href="PQ734718" ext-link-type="gen">PQ734718</ext-link>
              </td><td rowspan="1" colspan="1">AB2-EB06</td></tr><tr><td rowspan="1" colspan="10"><bold><italic><tp:taxon-name>
                      <tp:taxon-name-part taxon-name-part-type="genus" reg="Rhachotropis">Rhachotropis</tp:taxon-name-part> <tp:taxon-name-part taxon-name-part-type="species" reg="clarionclippertoni">clarionclippertoni</tp:taxon-name-part></tp:taxon-name></italic> sp. nov</bold>.</td></tr><tr><td rowspan="1" colspan="1">DSB_3660</td><td rowspan="1" colspan="1">holotype</td><td rowspan="1" colspan="1">female</td><td rowspan="1" colspan="1">8</td><td rowspan="1" colspan="1">
                <abbrev xmlns:xlink="http://www.w3.org/1999/xlink" content-type="institution" xlink:title="Senckenberg Museum (Frankfurt, Germany)" id="ABBRID0EITAG" xlink:type="simple">SMF</abbrev>
              </td><td rowspan="1" colspan="1"><abbrev xmlns:xlink="http://www.w3.org/1999/xlink" content-type="institution" xlink:title="Senckenberg Museum (Frankfurt, Germany)" id="ABBRID0ERTAG" xlink:type="simple">SMF</abbrev> 62817</td><td rowspan="1" colspan="1">
                <ext-link xmlns:xlink="http://www.w3.org/1999/xlink" xlink:type="simple" xlink:href="http://www.boldsystems.org/index.php/Public_RecordView?processid=CCZ2668-19" ext-link-type="uri">CCZ2668-19</ext-link>
              </td><td rowspan="1" colspan="1">
                <ext-link xmlns:xlink="http://www.w3.org/1999/xlink" xlink:type="simple" xlink:href="http://boldsystems.org/index.php/Public_BarcodeCluster?clusteruri=BOLD:AEB0147" ext-link-type="uri">BOLD:AEB0147</ext-link>
              </td><td rowspan="1" colspan="1">
                <ext-link xmlns:xlink="http://www.w3.org/1999/xlink" xlink:type="simple" xlink:href="PQ734529" ext-link-type="gen">PQ734529</ext-link>
              </td><td rowspan="1" colspan="1">Ma 16-91</td></tr><tr><td rowspan="1" colspan="1">DSB_3658</td><td rowspan="1" colspan="1">paratype</td><td rowspan="1" colspan="1">female</td><td rowspan="1" colspan="1">8.5</td><td rowspan="1" colspan="1">
                <abbrev xmlns:xlink="http://www.w3.org/1999/xlink" content-type="institution" xlink:title="Senckenberg Museum (Frankfurt, Germany)" id="ABBRID0EFVAG" xlink:type="simple">SMF</abbrev>
              </td><td rowspan="1" colspan="1"><abbrev xmlns:xlink="http://www.w3.org/1999/xlink" content-type="institution" xlink:title="Senckenberg Museum (Frankfurt, Germany)" id="ABBRID0EOVAG" xlink:type="simple">SMF</abbrev> 62818</td><td rowspan="1" colspan="1">
                <ext-link xmlns:xlink="http://www.w3.org/1999/xlink" xlink:type="simple" xlink:href="http://www.boldsystems.org/index.php/Public_RecordView?processid=CCZ2666-19" ext-link-type="uri">CCZ2666-19</ext-link>
              </td><td rowspan="1" colspan="1">
                <ext-link xmlns:xlink="http://www.w3.org/1999/xlink" xlink:type="simple" xlink:href="http://boldsystems.org/index.php/Public_BarcodeCluster?clusteruri=BOLD:AEB0147" ext-link-type="uri">BOLD:AEB0147</ext-link>
              </td><td rowspan="1" colspan="1">
                <ext-link xmlns:xlink="http://www.w3.org/1999/xlink" xlink:type="simple" xlink:href="PQ734352" ext-link-type="gen">PQ734352</ext-link>
              </td><td rowspan="1" colspan="1">Ma 16-91</td></tr><tr><td rowspan="1" colspan="1">DSB_3656</td><td rowspan="1" colspan="1"/><td rowspan="1" colspan="1">undetermined</td><td rowspan="1" colspan="1">undetermined</td><td rowspan="1" colspan="1">
                <abbrev xmlns:xlink="http://www.w3.org/1999/xlink" content-type="institution" xlink:title="Deutsches Zentrum für Marine Biodiversitätsforschung" id="ABBRID0ECXAG" xlink:type="simple">DZMB</abbrev>
              </td><td rowspan="1" colspan="1"/><td rowspan="1" colspan="1">
                <ext-link xmlns:xlink="http://www.w3.org/1999/xlink" xlink:type="simple" xlink:href="http://www.boldsystems.org/index.php/Public_RecordView?processid=CCZ2664-19" ext-link-type="uri">CCZ2664-19</ext-link>
              </td><td rowspan="1" colspan="1">
                <ext-link xmlns:xlink="http://www.w3.org/1999/xlink" xlink:type="simple" xlink:href="http://boldsystems.org/index.php/Public_BarcodeCluster?clusteruri=BOLD:AEB0147" ext-link-type="uri">BOLD:AEB0147</ext-link>
              </td><td rowspan="1" colspan="1">
                <ext-link xmlns:xlink="http://www.w3.org/1999/xlink" xlink:type="simple" xlink:href="PQ734730" ext-link-type="gen">PQ734730</ext-link>
              </td><td rowspan="1" colspan="1">Ma 16-28</td></tr><tr><td rowspan="1" colspan="1">DSB_3659</td><td rowspan="1" colspan="1"/><td rowspan="1" colspan="1">undetermined</td><td rowspan="1" colspan="1">undetermined</td><td rowspan="1" colspan="1">
                <abbrev xmlns:xlink="http://www.w3.org/1999/xlink" content-type="institution" xlink:title="Deutsches Zentrum für Marine Biodiversitätsforschung" id="ABBRID0EZYAG" xlink:type="simple">DZMB</abbrev>
              </td><td rowspan="1" colspan="1"/><td rowspan="1" colspan="1">
                <ext-link xmlns:xlink="http://www.w3.org/1999/xlink" xlink:type="simple" xlink:href="http://www.boldsystems.org/index.php/Public_RecordView?processid=CCZ2667-19" ext-link-type="uri">CCZ2667-19</ext-link>
              </td><td rowspan="1" colspan="1">
                <ext-link xmlns:xlink="http://www.w3.org/1999/xlink" xlink:type="simple" xlink:href="http://boldsystems.org/index.php/Public_BarcodeCluster?clusteruri=BOLD:AEB0147" ext-link-type="uri">BOLD:AEB0147</ext-link>
              </td><td rowspan="1" colspan="1">
                <ext-link xmlns:xlink="http://www.w3.org/1999/xlink" xlink:type="simple" xlink:href="PQ734541" ext-link-type="gen">PQ734541</ext-link>
              </td><td rowspan="1" colspan="1">Ma 16-91</td></tr><tr><td rowspan="1" colspan="1">DSB_3661</td><td rowspan="1" colspan="1"/><td rowspan="1" colspan="1">undetermined</td><td rowspan="1" colspan="1">undetermined</td><td rowspan="1" colspan="1">
                <abbrev xmlns:xlink="http://www.w3.org/1999/xlink" content-type="institution" xlink:title="Deutsches Zentrum für Marine Biodiversitätsforschung" id="ABBRID0EQ1AG" xlink:type="simple">DZMB</abbrev>
              </td><td rowspan="1" colspan="1"/><td rowspan="1" colspan="1">
                <ext-link xmlns:xlink="http://www.w3.org/1999/xlink" xlink:type="simple" xlink:href="http://www.boldsystems.org/index.php/Public_RecordView?processid=CCZ2669-19" ext-link-type="uri">CCZ2669-19</ext-link>
              </td><td rowspan="1" colspan="1">
                <ext-link xmlns:xlink="http://www.w3.org/1999/xlink" xlink:type="simple" xlink:href="http://boldsystems.org/index.php/Public_BarcodeCluster?clusteruri=BOLD:AEB0147" ext-link-type="uri">BOLD:AEB0147</ext-link>
              </td><td rowspan="1" colspan="1">
                <ext-link xmlns:xlink="http://www.w3.org/1999/xlink" xlink:type="simple" xlink:href="PQ734532" ext-link-type="gen">PQ734532</ext-link>
              </td><td rowspan="1" colspan="1">Ma 16-91</td></tr><tr><td rowspan="1" colspan="1">DSB_3662</td><td rowspan="1" colspan="1"/><td rowspan="1" colspan="1">female</td><td rowspan="1" colspan="1">undetermined</td><td rowspan="1" colspan="1">
                <abbrev xmlns:xlink="http://www.w3.org/1999/xlink" content-type="institution" xlink:title="Deutsches Zentrum für Marine Biodiversitätsforschung" id="ABBRID0EH3AG" xlink:type="simple">DZMB</abbrev>
              </td><td rowspan="1" colspan="1"/><td rowspan="1" colspan="1">
                <ext-link xmlns:xlink="http://www.w3.org/1999/xlink" xlink:type="simple" xlink:href="http://www.boldsystems.org/index.php/Public_RecordView?processid=CCZ2670-19" ext-link-type="uri">CCZ2670-19</ext-link>
              </td><td rowspan="1" colspan="1">
                <ext-link xmlns:xlink="http://www.w3.org/1999/xlink" xlink:type="simple" xlink:href="http://boldsystems.org/index.php/Public_BarcodeCluster?clusteruri=BOLD:AEB0147" ext-link-type="uri">BOLD:AEB0147</ext-link>
              </td><td rowspan="1" colspan="1">
                <ext-link xmlns:xlink="http://www.w3.org/1999/xlink" xlink:type="simple" xlink:href="PQ734453" ext-link-type="gen">PQ734453</ext-link>
              </td><td rowspan="1" colspan="1">Ma 16-91</td></tr><tr><td rowspan="1" colspan="1">DSB_3663</td><td rowspan="1" colspan="1"/><td rowspan="1" colspan="1">female</td><td rowspan="1" colspan="1">undetermined</td><td rowspan="1" colspan="1">
                <abbrev xmlns:xlink="http://www.w3.org/1999/xlink" content-type="institution" xlink:title="Deutsches Zentrum für Marine Biodiversitätsforschung" id="ABBRID0E54AG" xlink:type="simple">DZMB</abbrev>
              </td><td rowspan="1" colspan="1"/><td rowspan="1" colspan="1">
                <ext-link xmlns:xlink="http://www.w3.org/1999/xlink" xlink:type="simple" xlink:href="http://www.boldsystems.org/index.php/Public_RecordView?processid=CCZ2671-19" ext-link-type="uri">CCZ2671-19</ext-link>
              </td><td rowspan="1" colspan="1">
                <ext-link xmlns:xlink="http://www.w3.org/1999/xlink" xlink:type="simple" xlink:href="http://boldsystems.org/index.php/Public_BarcodeCluster?clusteruri=BOLD:AEB0147" ext-link-type="uri">BOLD:AEB0147</ext-link>
              </td><td rowspan="1" colspan="1">
                <ext-link xmlns:xlink="http://www.w3.org/1999/xlink" xlink:type="simple" xlink:href="PQ734732" ext-link-type="gen">PQ734732</ext-link>
              </td><td rowspan="1" colspan="1">Ma 16-91</td></tr><tr><td rowspan="1" colspan="1">DSB_3664</td><td rowspan="1" colspan="1"/><td rowspan="1" colspan="1">juvenile</td><td rowspan="1" colspan="1">undetermined</td><td rowspan="1" colspan="1">
                <abbrev xmlns:xlink="http://www.w3.org/1999/xlink" content-type="institution" xlink:title="Deutsches Zentrum für Marine Biodiversitätsforschung" id="ABBRID0EV6AG" xlink:type="simple">DZMB</abbrev>
              </td><td rowspan="1" colspan="1"/><td rowspan="1" colspan="1">
                <ext-link xmlns:xlink="http://www.w3.org/1999/xlink" xlink:type="simple" xlink:href="http://www.boldsystems.org/index.php/Public_RecordView?processid=CCZ2672-19" ext-link-type="uri">CCZ2672-19</ext-link>
              </td><td rowspan="1" colspan="1">
                <ext-link xmlns:xlink="http://www.w3.org/1999/xlink" xlink:type="simple" xlink:href="http://boldsystems.org/index.php/Public_BarcodeCluster?clusteruri=BOLD:AEB0147" ext-link-type="uri">BOLD:AEB0147</ext-link>
              </td><td rowspan="1" colspan="1">
                <ext-link xmlns:xlink="http://www.w3.org/1999/xlink" xlink:type="simple" xlink:href="PQ734743" ext-link-type="gen">PQ734743</ext-link>
              </td><td rowspan="1" colspan="1">Ma 16-91</td></tr><tr><td rowspan="1" colspan="1">DSB_3665</td><td rowspan="1" colspan="1"/><td rowspan="1" colspan="1">undetermined</td><td rowspan="1" colspan="1">undetermined</td><td rowspan="1" colspan="1">
                <abbrev xmlns:xlink="http://www.w3.org/1999/xlink" content-type="institution" xlink:title="Deutsches Zentrum für Marine Biodiversitätsforschung" id="ABBRID0EMBBG" xlink:type="simple">DZMB</abbrev>
              </td><td rowspan="1" colspan="1"/><td rowspan="1" colspan="1">
                <ext-link xmlns:xlink="http://www.w3.org/1999/xlink" xlink:type="simple" xlink:href="http://www.boldsystems.org/index.php/Public_RecordView?processid=CCZ2673-19" ext-link-type="uri">CCZ2673-19</ext-link>
              </td><td rowspan="1" colspan="1">
                <ext-link xmlns:xlink="http://www.w3.org/1999/xlink" xlink:type="simple" xlink:href="http://boldsystems.org/index.php/Public_BarcodeCluster?clusteruri=BOLD:AEB0147" ext-link-type="uri">BOLD:AEB0147</ext-link>
              </td><td rowspan="1" colspan="1">
                <ext-link xmlns:xlink="http://www.w3.org/1999/xlink" xlink:type="simple" xlink:href="PQ734323" ext-link-type="gen">PQ734323</ext-link>
              </td><td rowspan="1" colspan="1">Ma 16-91</td></tr><tr><td rowspan="1" colspan="1">DSB_3667</td><td rowspan="1" colspan="1"/><td rowspan="1" colspan="1">undetermined</td><td rowspan="1" colspan="1">undetermined</td><td rowspan="1" colspan="1">
                <abbrev xmlns:xlink="http://www.w3.org/1999/xlink" content-type="institution" xlink:title="Deutsches Zentrum für Marine Biodiversitätsforschung" id="ABBRID0EDDBG" xlink:type="simple">DZMB</abbrev>
              </td><td rowspan="1" colspan="1"/><td rowspan="1" colspan="1">
                <ext-link xmlns:xlink="http://www.w3.org/1999/xlink" xlink:type="simple" xlink:href="http://www.boldsystems.org/index.php/Public_RecordView?processid=CCZ2675-19" ext-link-type="uri">CCZ2675-19</ext-link>
              </td><td rowspan="1" colspan="1">
                <ext-link xmlns:xlink="http://www.w3.org/1999/xlink" xlink:type="simple" xlink:href="http://boldsystems.org/index.php/Public_BarcodeCluster?clusteruri=BOLD:AEB0147" ext-link-type="uri">BOLD:AEB0147</ext-link>
              </td><td rowspan="1" colspan="1">
                <ext-link xmlns:xlink="http://www.w3.org/1999/xlink" xlink:type="simple" xlink:href="PQ734299" ext-link-type="gen">PQ734299</ext-link>
              </td><td rowspan="1" colspan="1">Ma 16-95</td></tr><tr><td rowspan="1" colspan="1">DSB_3669</td><td rowspan="1" colspan="1"/><td rowspan="1" colspan="1">undetermined</td><td rowspan="1" colspan="1">undetermined</td><td rowspan="1" colspan="1">
                <abbrev xmlns:xlink="http://www.w3.org/1999/xlink" content-type="institution" xlink:title="Deutsches Zentrum für Marine Biodiversitätsforschung" id="ABBRID0E1EBG" xlink:type="simple">DZMB</abbrev>
              </td><td rowspan="1" colspan="1"/><td rowspan="1" colspan="1">
                <ext-link xmlns:xlink="http://www.w3.org/1999/xlink" xlink:type="simple" xlink:href="http://www.boldsystems.org/index.php/Public_RecordView?processid=CCZ2677-19" ext-link-type="uri">CCZ2677-19</ext-link>
              </td><td rowspan="1" colspan="1">
                <ext-link xmlns:xlink="http://www.w3.org/1999/xlink" xlink:type="simple" xlink:href="http://boldsystems.org/index.php/Public_BarcodeCluster?clusteruri=BOLD:AEB0147" ext-link-type="uri">BOLD:AEB0147</ext-link>
              </td><td rowspan="1" colspan="1">
                <ext-link xmlns:xlink="http://www.w3.org/1999/xlink" xlink:type="simple" xlink:href="PQ734277" ext-link-type="gen">PQ734277</ext-link>
              </td><td rowspan="1" colspan="1">Ma 16-95</td></tr><tr><td rowspan="1" colspan="1">DSB_3672</td><td rowspan="1" colspan="1"/><td rowspan="1" colspan="1">juvenile</td><td rowspan="1" colspan="1">undetermined</td><td rowspan="1" colspan="1">
                <abbrev xmlns:xlink="http://www.w3.org/1999/xlink" content-type="institution" xlink:title="Deutsches Zentrum für Marine Biodiversitätsforschung" id="ABBRID0ERGBG" xlink:type="simple">DZMB</abbrev>
              </td><td rowspan="1" colspan="1"/><td rowspan="1" colspan="1">
                <ext-link xmlns:xlink="http://www.w3.org/1999/xlink" xlink:type="simple" xlink:href="http://www.boldsystems.org/index.php/Public_RecordView?processid=CCZ2680-19" ext-link-type="uri">CCZ2680-19</ext-link>
              </td><td rowspan="1" colspan="1">
                <ext-link xmlns:xlink="http://www.w3.org/1999/xlink" xlink:type="simple" xlink:href="http://boldsystems.org/index.php/Public_BarcodeCluster?clusteruri=BOLD:AEB0147" ext-link-type="uri">BOLD:AEB0147</ext-link>
              </td><td rowspan="1" colspan="1">
                <ext-link xmlns:xlink="http://www.w3.org/1999/xlink" xlink:type="simple" xlink:href="PQ734782" ext-link-type="gen">PQ734782</ext-link>
              </td><td rowspan="1" colspan="1">Ma 16-18</td></tr><tr><td rowspan="1" colspan="1">DSB_3558</td><td rowspan="1" colspan="1"/><td rowspan="1" colspan="1">female</td><td rowspan="1" colspan="1">undetermined</td><td rowspan="1" colspan="1">
                <abbrev xmlns:xlink="http://www.w3.org/1999/xlink" content-type="institution" xlink:title="Deutsches Zentrum für Marine Biodiversitätsforschung" id="ABBRID0EIIBG" xlink:type="simple">DZMB</abbrev>
              </td><td rowspan="1" colspan="1"/><td rowspan="1" colspan="1">
                <ext-link xmlns:xlink="http://www.w3.org/1999/xlink" xlink:type="simple" xlink:href="http://www.boldsystems.org/index.php/Public_RecordView?processid=CCZ2761-19" ext-link-type="uri">CCZ2761-19</ext-link>
              </td><td rowspan="1" colspan="1">
                <ext-link xmlns:xlink="http://www.w3.org/1999/xlink" xlink:type="simple" xlink:href="http://boldsystems.org/index.php/Public_BarcodeCluster?clusteruri=BOLD:AEB0147" ext-link-type="uri">BOLD:AEB0147</ext-link>
              </td><td rowspan="1" colspan="1">
                <ext-link xmlns:xlink="http://www.w3.org/1999/xlink" xlink:type="simple" xlink:href="PQ734715" ext-link-type="gen">PQ734715</ext-link>
              </td><td rowspan="1" colspan="1">SO 262-156</td></tr><tr><td rowspan="1" colspan="1">DSB_3559</td><td rowspan="1" colspan="1"/><td rowspan="1" colspan="1">female</td><td rowspan="1" colspan="1">undetermined</td><td rowspan="1" colspan="1">
                <abbrev xmlns:xlink="http://www.w3.org/1999/xlink" content-type="institution" xlink:title="Deutsches Zentrum für Marine Biodiversitätsforschung" id="ABBRID0E6JBG" xlink:type="simple">DZMB</abbrev>
              </td><td rowspan="1" colspan="1"/><td rowspan="1" colspan="1">
                <ext-link xmlns:xlink="http://www.w3.org/1999/xlink" xlink:type="simple" xlink:href="http://www.boldsystems.org/index.php/Public_RecordView?processid=CCZ2762-19" ext-link-type="uri">CCZ2762-19</ext-link>
              </td><td rowspan="1" colspan="1">
                <ext-link xmlns:xlink="http://www.w3.org/1999/xlink" xlink:type="simple" xlink:href="http://boldsystems.org/index.php/Public_BarcodeCluster?clusteruri=BOLD:AEB0147" ext-link-type="uri">BOLD:AEB0147</ext-link>
              </td><td rowspan="1" colspan="1">
                <ext-link xmlns:xlink="http://www.w3.org/1999/xlink" xlink:type="simple" xlink:href="PQ734550" ext-link-type="gen">PQ734550</ext-link>
              </td><td rowspan="1" colspan="1">SO 262-156</td></tr><tr><td rowspan="1" colspan="1">DSB_3562</td><td rowspan="1" colspan="1"/><td rowspan="1" colspan="1">female</td><td rowspan="1" colspan="1">undetermined</td><td rowspan="1" colspan="1">
                <abbrev xmlns:xlink="http://www.w3.org/1999/xlink" content-type="institution" xlink:title="Deutsches Zentrum für Marine Biodiversitätsforschung" id="ABBRID0EWLBG" xlink:type="simple">DZMB</abbrev>
              </td><td rowspan="1" colspan="1"/><td rowspan="1" colspan="1">
                <ext-link xmlns:xlink="http://www.w3.org/1999/xlink" xlink:type="simple" xlink:href="http://www.boldsystems.org/index.php/Public_RecordView?processid=CCZ2765-19" ext-link-type="uri">CCZ2765-19</ext-link>
              </td><td rowspan="1" colspan="1">
                <ext-link xmlns:xlink="http://www.w3.org/1999/xlink" xlink:type="simple" xlink:href="http://boldsystems.org/index.php/Public_BarcodeCluster?clusteruri=BOLD:AEB0147" ext-link-type="uri">BOLD:AEB0147</ext-link>
              </td><td rowspan="1" colspan="1">
                <ext-link xmlns:xlink="http://www.w3.org/1999/xlink" xlink:type="simple" xlink:href="PQ734542" ext-link-type="gen">PQ734542</ext-link>
              </td><td rowspan="1" colspan="1">SO 262-59</td></tr><tr><td rowspan="1" colspan="1">DSB_3567</td><td rowspan="1" colspan="1"/><td rowspan="1" colspan="1">female</td><td rowspan="1" colspan="1">undetermined</td><td rowspan="1" colspan="1">
                <abbrev xmlns:xlink="http://www.w3.org/1999/xlink" content-type="institution" xlink:title="Deutsches Zentrum für Marine Biodiversitätsforschung" id="ABBRID0ENNBG" xlink:type="simple">DZMB</abbrev>
              </td><td rowspan="1" colspan="1"/><td rowspan="1" colspan="1">
                <ext-link xmlns:xlink="http://www.w3.org/1999/xlink" xlink:type="simple" xlink:href="http://www.boldsystems.org/index.php/Public_RecordView?processid=CCZ2770-19" ext-link-type="uri">CCZ2770-19</ext-link>
              </td><td rowspan="1" colspan="1">
                <ext-link xmlns:xlink="http://www.w3.org/1999/xlink" xlink:type="simple" xlink:href="http://boldsystems.org/index.php/Public_BarcodeCluster?clusteruri=BOLD:AEB0147" ext-link-type="uri">BOLD:AEB0147</ext-link>
              </td><td rowspan="1" colspan="1">
                <ext-link xmlns:xlink="http://www.w3.org/1999/xlink" xlink:type="simple" xlink:href="PQ734336" ext-link-type="gen">PQ734336</ext-link>
              </td><td rowspan="1" colspan="1">SO 262-67</td></tr><tr><td rowspan="1" colspan="1">DSB_7868</td><td rowspan="1" colspan="1"/><td rowspan="1" colspan="1">undetermined</td><td rowspan="1" colspan="1">undetermined</td><td rowspan="1" colspan="1">
                <abbrev xmlns:xlink="http://www.w3.org/1999/xlink" content-type="institution" xlink:title="Deutsches Zentrum für Marine Biodiversitätsforschung" id="ABBRID0EEPBG" xlink:type="simple">DZMB</abbrev>
              </td><td rowspan="1" colspan="1"/><td rowspan="1" colspan="1">
                <ext-link xmlns:xlink="http://www.w3.org/1999/xlink" xlink:type="simple" xlink:href="http://www.boldsystems.org/index.php/Public_RecordView?processid=MNGN059-24" ext-link-type="uri">MNGN059-24</ext-link>
              </td><td rowspan="1" colspan="1">
                <ext-link xmlns:xlink="http://www.w3.org/1999/xlink" xlink:type="simple" xlink:href="http://boldsystems.org/index.php/Public_BarcodeCluster?clusteruri=BOLD:AEB0147" ext-link-type="uri">BOLD:AEB0147</ext-link>
              </td><td rowspan="1" colspan="1">
                <ext-link xmlns:xlink="http://www.w3.org/1999/xlink" xlink:type="simple" xlink:href="PQ734416" ext-link-type="gen">PQ734416</ext-link>
              </td><td rowspan="1" colspan="1">KM23-74</td></tr><tr><td rowspan="1" colspan="1">DSB_7880</td><td rowspan="1" colspan="1"/><td rowspan="1" colspan="1">undetermined</td><td rowspan="1" colspan="1">undetermined</td><td rowspan="1" colspan="1">
                <abbrev xmlns:xlink="http://www.w3.org/1999/xlink" content-type="institution" xlink:title="Deutsches Zentrum für Marine Biodiversitätsforschung" id="ABBRID0E2QBG" xlink:type="simple">DZMB</abbrev>
              </td><td rowspan="1" colspan="1"/><td rowspan="1" colspan="1">
                <ext-link xmlns:xlink="http://www.w3.org/1999/xlink" xlink:type="simple" xlink:href="http://www.boldsystems.org/index.php/Public_RecordView?processid=MNGN071-24" ext-link-type="uri">MNGN071-24</ext-link>
              </td><td rowspan="1" colspan="1">
                <ext-link xmlns:xlink="http://www.w3.org/1999/xlink" xlink:type="simple" xlink:href="http://boldsystems.org/index.php/Public_BarcodeCluster?clusteruri=BOLD:AEB0147" ext-link-type="uri">BOLD:AEB0147</ext-link>
              </td><td rowspan="1" colspan="1">
                <ext-link xmlns:xlink="http://www.w3.org/1999/xlink" xlink:type="simple" xlink:href="PQ734287" ext-link-type="gen">PQ734287</ext-link>
              </td><td rowspan="1" colspan="1">KM23-74</td></tr><tr><td rowspan="1" colspan="1">DSB_7881</td><td rowspan="1" colspan="1"/><td rowspan="1" colspan="1">undetermined</td><td rowspan="1" colspan="1">undetermined</td><td rowspan="1" colspan="1">
                <abbrev xmlns:xlink="http://www.w3.org/1999/xlink" content-type="institution" xlink:title="Deutsches Zentrum für Marine Biodiversitätsforschung" id="ABBRID0ESSBG" xlink:type="simple">DZMB</abbrev>
              </td><td rowspan="1" colspan="1"/><td rowspan="1" colspan="1">
                <ext-link xmlns:xlink="http://www.w3.org/1999/xlink" xlink:type="simple" xlink:href="http://www.boldsystems.org/index.php/Public_RecordView?processid=MNGN072-24" ext-link-type="uri">MNGN072-24</ext-link>
              </td><td rowspan="1" colspan="1">
                <ext-link xmlns:xlink="http://www.w3.org/1999/xlink" xlink:type="simple" xlink:href="http://boldsystems.org/index.php/Public_BarcodeCluster?clusteruri=BOLD:AEB0147" ext-link-type="uri">BOLD:AEB0147</ext-link>
              </td><td rowspan="1" colspan="1">
                <ext-link xmlns:xlink="http://www.w3.org/1999/xlink" xlink:type="simple" xlink:href="PQ734397" ext-link-type="gen">PQ734397</ext-link>
              </td><td rowspan="1" colspan="1">KM23-74</td></tr><tr><td rowspan="1" colspan="1">DSB_7891</td><td rowspan="1" colspan="1"/><td rowspan="1" colspan="1">undetermined</td><td rowspan="1" colspan="1">undetermined</td><td rowspan="1" colspan="1">
                <abbrev xmlns:xlink="http://www.w3.org/1999/xlink" content-type="institution" xlink:title="Deutsches Zentrum für Marine Biodiversitätsforschung" id="ABBRID0EJUBG" xlink:type="simple">DZMB</abbrev>
              </td><td rowspan="1" colspan="1"/><td rowspan="1" colspan="1">
                <ext-link xmlns:xlink="http://www.w3.org/1999/xlink" xlink:type="simple" xlink:href="http://www.boldsystems.org/index.php/Public_RecordView?processid=MNGN082-24" ext-link-type="uri">MNGN082-24</ext-link>
              </td><td rowspan="1" colspan="1">
                <ext-link xmlns:xlink="http://www.w3.org/1999/xlink" xlink:type="simple" xlink:href="http://boldsystems.org/index.php/Public_BarcodeCluster?clusteruri=BOLD:AEB0147" ext-link-type="uri">BOLD:AEB0147</ext-link>
              </td><td rowspan="1" colspan="1">
                <ext-link xmlns:xlink="http://www.w3.org/1999/xlink" xlink:type="simple" xlink:href="PQ734783" ext-link-type="gen">PQ734783</ext-link>
              </td><td rowspan="1" colspan="1">KM23-79</td></tr><tr><td rowspan="1" colspan="1">DSB_8327</td><td rowspan="1" colspan="1"/><td rowspan="1" colspan="1">undetermined</td><td rowspan="1" colspan="1">undetermined</td><td rowspan="1" colspan="1">
                <abbrev xmlns:xlink="http://www.w3.org/1999/xlink" content-type="institution" xlink:title="Deutsches Zentrum für Marine Biodiversitätsforschung" id="ABBRID0EAWBG" xlink:type="simple">DZMB</abbrev>
              </td><td rowspan="1" colspan="1"/><td rowspan="1" colspan="1">
                <ext-link xmlns:xlink="http://www.w3.org/1999/xlink" xlink:type="simple" xlink:href="http://www.boldsystems.org/index.php/Public_RecordView?processid=MNGN508-24" ext-link-type="uri">MNGN508-24</ext-link>
              </td><td rowspan="1" colspan="1">
                <ext-link xmlns:xlink="http://www.w3.org/1999/xlink" xlink:type="simple" xlink:href="http://boldsystems.org/index.php/Public_BarcodeCluster?clusteruri=BOLD:AEB0147" ext-link-type="uri">BOLD:AEB0147</ext-link>
              </td><td rowspan="1" colspan="1">
                <ext-link xmlns:xlink="http://www.w3.org/1999/xlink" xlink:type="simple" xlink:href="PQ734309" ext-link-type="gen">PQ734309</ext-link>
              </td><td rowspan="1" colspan="1">KM23-93</td></tr><tr><td rowspan="1" colspan="1">DSB_8337</td><td rowspan="1" colspan="1"/><td rowspan="1" colspan="1">undetermined</td><td rowspan="1" colspan="1">undetermined</td><td rowspan="1" colspan="1">
                <abbrev xmlns:xlink="http://www.w3.org/1999/xlink" content-type="institution" xlink:title="Deutsches Zentrum für Marine Biodiversitätsforschung" id="ABBRID0EXXBG" xlink:type="simple">DZMB</abbrev>
              </td><td rowspan="1" colspan="1"/><td rowspan="1" colspan="1">
                <ext-link xmlns:xlink="http://www.w3.org/1999/xlink" xlink:type="simple" xlink:href="http://www.boldsystems.org/index.php/Public_RecordView?processid=MNGN518-24" ext-link-type="uri">MNGN518-24</ext-link>
              </td><td rowspan="1" colspan="1">
                <ext-link xmlns:xlink="http://www.w3.org/1999/xlink" xlink:type="simple" xlink:href="http://boldsystems.org/index.php/Public_BarcodeCluster?clusteruri=BOLD:AEB0147" ext-link-type="uri">BOLD:AEB0147</ext-link>
              </td><td rowspan="1" colspan="1">
                <ext-link xmlns:xlink="http://www.w3.org/1999/xlink" xlink:type="simple" xlink:href="PQ734574" ext-link-type="gen">PQ734574</ext-link>
              </td><td rowspan="1" colspan="1">KM23-93</td></tr><tr><td rowspan="1" colspan="10"><bold><italic><tp:taxon-name>
                      <tp:taxon-name-part taxon-name-part-type="genus" reg="Rhachotropis">Rhachotropis</tp:taxon-name-part> <tp:taxon-name-part taxon-name-part-type="species" reg="laure">laure</tp:taxon-name-part></tp:taxon-name></italic> sp. nov</bold>.</td></tr><tr><td rowspan="1" colspan="1">DSB_3655</td><td rowspan="1" colspan="1">holotype</td><td rowspan="1" colspan="1">female</td><td rowspan="1" colspan="1">10.5</td><td rowspan="1" colspan="1">
                <abbrev xmlns:xlink="http://www.w3.org/1999/xlink" content-type="institution" xlink:title="Deutsches Zentrum für Marine Biodiversitätsforschung" id="ABBRID0EE1BG" xlink:type="simple">DZMB</abbrev>
              </td><td rowspan="1" colspan="1"><abbrev xmlns:xlink="http://www.w3.org/1999/xlink" content-type="institution" xlink:title="Senckenberg Museum (Frankfurt, Germany)" id="ABBRID0EN1BG" xlink:type="simple">SMF</abbrev> 62819</td><td rowspan="1" colspan="1">
                <ext-link xmlns:xlink="http://www.w3.org/1999/xlink" xlink:type="simple" xlink:href="http://www.boldsystems.org/index.php/Public_RecordView?processid=CCZ2663-19" ext-link-type="uri">CCZ2663-19</ext-link>
              </td><td rowspan="1" colspan="1">
                <ext-link xmlns:xlink="http://www.w3.org/1999/xlink" xlink:type="simple" xlink:href="http://boldsystems.org/index.php/Public_BarcodeCluster?clusteruri=BOLD:AEB2577" ext-link-type="uri">BOLD:AEB2577</ext-link>
              </td><td rowspan="1" colspan="1">
                <ext-link xmlns:xlink="http://www.w3.org/1999/xlink" xlink:type="simple" xlink:href="PQ734767" ext-link-type="gen">PQ734767</ext-link>
              </td><td rowspan="1" colspan="1">Ma 16-28</td></tr><tr><td rowspan="1" colspan="1">DSB_3552</td><td rowspan="1" colspan="1">paratype</td><td rowspan="1" colspan="1">female</td><td rowspan="1" colspan="1">10</td><td rowspan="1" colspan="1">
                <abbrev xmlns:xlink="http://www.w3.org/1999/xlink" content-type="institution" xlink:title="Deutsches Zentrum für Marine Biodiversitätsforschung" id="ABBRID0EB3BG" xlink:type="simple">DZMB</abbrev>
              </td><td rowspan="1" colspan="1"><abbrev xmlns:xlink="http://www.w3.org/1999/xlink" content-type="institution" xlink:title="Senckenberg Museum (Frankfurt, Germany)" id="ABBRID0EK3BG" xlink:type="simple">SMF</abbrev> 62820</td><td rowspan="1" colspan="1">
                <ext-link xmlns:xlink="http://www.w3.org/1999/xlink" xlink:type="simple" xlink:href="http://www.boldsystems.org/index.php/Public_RecordView?processid=CCZ2755-19" ext-link-type="uri">CCZ2755-19</ext-link>
              </td><td rowspan="1" colspan="1">
                <ext-link xmlns:xlink="http://www.w3.org/1999/xlink" xlink:type="simple" xlink:href="http://boldsystems.org/index.php/Public_BarcodeCluster?clusteruri=BOLD:AEB2577" ext-link-type="uri">BOLD:AEB2577</ext-link>
              </td><td rowspan="1" colspan="1">
                <ext-link xmlns:xlink="http://www.w3.org/1999/xlink" xlink:type="simple" xlink:href="PQ734754" ext-link-type="gen">PQ734754</ext-link>
              </td><td rowspan="1" colspan="1">SO 262-155</td></tr><tr><td rowspan="1" colspan="1">DSB_3553</td><td rowspan="1" colspan="1">non type collection</td><td rowspan="1" colspan="1">female</td><td rowspan="1" colspan="1">undetermined</td><td rowspan="1" colspan="1">
                <abbrev xmlns:xlink="http://www.w3.org/1999/xlink" content-type="institution" xlink:title="Deutsches Zentrum für Marine Biodiversitätsforschung" id="ABBRID0E54BG" xlink:type="simple">DZMB</abbrev>
              </td><td rowspan="1" colspan="1"/><td rowspan="1" colspan="1">
                <ext-link xmlns:xlink="http://www.w3.org/1999/xlink" xlink:type="simple" xlink:href="http://www.boldsystems.org/index.php/Public_RecordView?processid=CCZ2756-19" ext-link-type="uri">CCZ2756-19</ext-link>
              </td><td rowspan="1" colspan="1">
                <ext-link xmlns:xlink="http://www.w3.org/1999/xlink" xlink:type="simple" xlink:href="http://boldsystems.org/index.php/Public_BarcodeCluster?clusteruri=BOLD:AEB2577" ext-link-type="uri">BOLD:AEB2577</ext-link>
              </td><td rowspan="1" colspan="1">
                <ext-link xmlns:xlink="http://www.w3.org/1999/xlink" xlink:type="simple" xlink:href="PQ734430" ext-link-type="gen">PQ734430</ext-link>
              </td><td rowspan="1" colspan="1">SO 262-155</td></tr><tr><td rowspan="1" colspan="1">DSB_3557</td><td rowspan="1" colspan="1">non type collection</td><td rowspan="1" colspan="1">undetermined</td><td rowspan="1" colspan="1">undetermined</td><td rowspan="1" colspan="1">
                <abbrev xmlns:xlink="http://www.w3.org/1999/xlink" content-type="institution" xlink:title="Deutsches Zentrum für Marine Biodiversitätsforschung" id="ABBRID0EV6BG" xlink:type="simple">DZMB</abbrev>
              </td><td rowspan="1" colspan="1"/><td rowspan="1" colspan="1">
                <ext-link xmlns:xlink="http://www.w3.org/1999/xlink" xlink:type="simple" xlink:href="http://www.boldsystems.org/index.php/Public_RecordView?processid=CCZ2760-19" ext-link-type="uri">CCZ2760-19</ext-link>
              </td><td rowspan="1" colspan="1">
                <ext-link xmlns:xlink="http://www.w3.org/1999/xlink" xlink:type="simple" xlink:href="http://boldsystems.org/index.php/Public_BarcodeCluster?clusteruri=BOLD:AEB2577" ext-link-type="uri">BOLD:AEB2577</ext-link>
              </td><td rowspan="1" colspan="1">
                <ext-link xmlns:xlink="http://www.w3.org/1999/xlink" xlink:type="simple" xlink:href="PQ734414" ext-link-type="gen">PQ734414</ext-link>
              </td><td rowspan="1" colspan="1">SO 262-155</td></tr><tr><td rowspan="1" colspan="1">DSB_3568</td><td rowspan="1" colspan="1">non type collection</td><td rowspan="1" colspan="1">female</td><td rowspan="1" colspan="1">undetermined</td><td rowspan="1" colspan="1">
                <abbrev xmlns:xlink="http://www.w3.org/1999/xlink" content-type="institution" xlink:title="Deutsches Zentrum für Marine Biodiversitätsforschung" id="ABBRID0ENBAI" xlink:type="simple">DZMB</abbrev>
              </td><td rowspan="1" colspan="1"/><td rowspan="1" colspan="1">
                <ext-link xmlns:xlink="http://www.w3.org/1999/xlink" xlink:type="simple" xlink:href="http://www.boldsystems.org/index.php/Public_RecordView?processid=CCZ2771-19" ext-link-type="uri">CCZ2771-19</ext-link>
              </td><td rowspan="1" colspan="1">
                <ext-link xmlns:xlink="http://www.w3.org/1999/xlink" xlink:type="simple" xlink:href="http://boldsystems.org/index.php/Public_BarcodeCluster?clusteruri=BOLD:AEB2577" ext-link-type="uri">BOLD:AEB2577</ext-link>
              </td><td rowspan="1" colspan="1">
                <ext-link xmlns:xlink="http://www.w3.org/1999/xlink" xlink:type="simple" xlink:href="PQ734660" ext-link-type="gen">PQ734660</ext-link>
              </td><td rowspan="1" colspan="1">SO 262-67</td></tr><tr><td rowspan="1" colspan="1">DSB_3826</td><td rowspan="1" colspan="1">non type collection</td><td rowspan="1" colspan="1">female</td><td rowspan="1" colspan="1">undetermined</td><td rowspan="1" colspan="1">
                <abbrev xmlns:xlink="http://www.w3.org/1999/xlink" content-type="institution" xlink:title="Deutsches Zentrum für Marine Biodiversitätsforschung" id="ABBRID0EEDAI" xlink:type="simple">DZMB</abbrev>
              </td><td rowspan="1" colspan="1"/><td rowspan="1" colspan="1">
                <ext-link xmlns:xlink="http://www.w3.org/1999/xlink" xlink:type="simple" xlink:href="http://www.boldsystems.org/index.php/Public_RecordView?processid=CCZ2991-19" ext-link-type="uri">CCZ2991-19</ext-link>
              </td><td rowspan="1" colspan="1">
                <ext-link xmlns:xlink="http://www.w3.org/1999/xlink" xlink:type="simple" xlink:href="http://boldsystems.org/index.php/Public_BarcodeCluster?clusteruri=BOLD:AEB2577" ext-link-type="uri">BOLD:AEB2577</ext-link>
              </td><td rowspan="1" colspan="1">
                <ext-link xmlns:xlink="http://www.w3.org/1999/xlink" xlink:type="simple" xlink:href="PQ734661" ext-link-type="gen">PQ734661</ext-link>
              </td><td rowspan="1" colspan="1">AB2-EB13</td></tr><tr><td rowspan="1" colspan="1">DSB_7946</td><td rowspan="1" colspan="1">non type collection</td><td rowspan="1" colspan="1">undetermined</td><td rowspan="1" colspan="1">undetermined</td><td rowspan="1" colspan="1">
                <abbrev xmlns:xlink="http://www.w3.org/1999/xlink" content-type="institution" xlink:title="Deutsches Zentrum für Marine Biodiversitätsforschung" id="ABBRID0E2EAI" xlink:type="simple">DZMB</abbrev>
              </td><td rowspan="1" colspan="1"/><td rowspan="1" colspan="1">
                <ext-link xmlns:xlink="http://www.w3.org/1999/xlink" xlink:type="simple" xlink:href="http://www.boldsystems.org/index.php/Public_RecordView?processid=MNGN137-24" ext-link-type="uri">MNGN137-24</ext-link>
              </td><td rowspan="1" colspan="1">
                <ext-link xmlns:xlink="http://www.w3.org/1999/xlink" xlink:type="simple" xlink:href="http://boldsystems.org/index.php/Public_BarcodeCluster?clusteruri=BOLD:AEB2577" ext-link-type="uri">BOLD:AEB2577</ext-link>
              </td><td rowspan="1" colspan="1">
                <ext-link xmlns:xlink="http://www.w3.org/1999/xlink" xlink:type="simple" xlink:href="PQ734477" ext-link-type="gen">PQ734477</ext-link>
              </td><td rowspan="1" colspan="1">KM23-50</td></tr><tr><td rowspan="1" colspan="1">DSB_7948</td><td rowspan="1" colspan="1">non type collection</td><td rowspan="1" colspan="1">undetermined</td><td rowspan="1" colspan="1">undetermined</td><td rowspan="1" colspan="1">
                <abbrev xmlns:xlink="http://www.w3.org/1999/xlink" content-type="institution" xlink:title="Deutsches Zentrum für Marine Biodiversitätsforschung" id="ABBRID0ESGAI" xlink:type="simple">DZMB</abbrev>
              </td><td rowspan="1" colspan="1"/><td rowspan="1" colspan="1">
                <ext-link xmlns:xlink="http://www.w3.org/1999/xlink" xlink:type="simple" xlink:href="http://www.boldsystems.org/index.php/Public_RecordView?processid=MNGN139-24" ext-link-type="uri">MNGN139-24</ext-link>
              </td><td rowspan="1" colspan="1">
                <ext-link xmlns:xlink="http://www.w3.org/1999/xlink" xlink:type="simple" xlink:href="http://boldsystems.org/index.php/Public_BarcodeCluster?clusteruri=BOLD:AEB2577" ext-link-type="uri">BOLD:AEB2577</ext-link>
              </td><td rowspan="1" colspan="1">
                <ext-link xmlns:xlink="http://www.w3.org/1999/xlink" xlink:type="simple" xlink:href="PQ734375" ext-link-type="gen">PQ734375</ext-link>
              </td><td rowspan="1" colspan="1">KM23-50</td></tr><tr><td rowspan="1" colspan="1">DSB_8397</td><td rowspan="1" colspan="1">non type collection</td><td rowspan="1" colspan="1">undetermined</td><td rowspan="1" colspan="1">undetermined</td><td rowspan="1" colspan="1">
                <abbrev xmlns:xlink="http://www.w3.org/1999/xlink" content-type="institution" xlink:title="Deutsches Zentrum für Marine Biodiversitätsforschung" id="ABBRID0EJIAI" xlink:type="simple">DZMB</abbrev>
              </td><td rowspan="1" colspan="1"/><td rowspan="1" colspan="1">
                <ext-link xmlns:xlink="http://www.w3.org/1999/xlink" xlink:type="simple" xlink:href="http://www.boldsystems.org/index.php/Public_RecordView?processid=MNGN578-24" ext-link-type="uri">MNGN578-24</ext-link>
              </td><td rowspan="1" colspan="1">
                <ext-link xmlns:xlink="http://www.w3.org/1999/xlink" xlink:type="simple" xlink:href="http://boldsystems.org/index.php/Public_BarcodeCluster?clusteruri=BOLD:AEB2577" ext-link-type="uri">BOLD:AEB2577</ext-link>
              </td><td rowspan="1" colspan="1">
                <ext-link xmlns:xlink="http://www.w3.org/1999/xlink" xlink:type="simple" xlink:href="PQ734562" ext-link-type="gen">PQ734562</ext-link>
              </td><td rowspan="1" colspan="1">KM23-69</td></tr><tr><td rowspan="1" colspan="1">DSB_8398</td><td rowspan="1" colspan="1">non type collection</td><td rowspan="1" colspan="1">undetermined</td><td rowspan="1" colspan="1">undetermined</td><td rowspan="1" colspan="1">
                <abbrev xmlns:xlink="http://www.w3.org/1999/xlink" content-type="institution" xlink:title="Deutsches Zentrum für Marine Biodiversitätsforschung" id="ABBRID0EAKAI" xlink:type="simple">DZMB</abbrev>
              </td><td rowspan="1" colspan="1"/><td rowspan="1" colspan="1">
                <ext-link xmlns:xlink="http://www.w3.org/1999/xlink" xlink:type="simple" xlink:href="http://www.boldsystems.org/index.php/Public_RecordView?processid=MNGN579-24" ext-link-type="uri">MNGN579-24</ext-link>
              </td><td rowspan="1" colspan="1">
                <ext-link xmlns:xlink="http://www.w3.org/1999/xlink" xlink:type="simple" xlink:href="http://boldsystems.org/index.php/Public_BarcodeCluster?clusteruri=BOLD:AEB2577" ext-link-type="uri">BOLD:AEB2577</ext-link>
              </td><td rowspan="1" colspan="1">
                <ext-link xmlns:xlink="http://www.w3.org/1999/xlink" xlink:type="simple" xlink:href="PQ734726" ext-link-type="gen">PQ734726</ext-link>
              </td><td rowspan="1" colspan="1">KM23-69</td></tr><tr><td rowspan="1" colspan="1">DSB_8399</td><td rowspan="1" colspan="1">non type collection</td><td rowspan="1" colspan="1">undetermined</td><td rowspan="1" colspan="1">undetermined</td><td rowspan="1" colspan="1">
                <abbrev xmlns:xlink="http://www.w3.org/1999/xlink" content-type="institution" xlink:title="Deutsches Zentrum für Marine Biodiversitätsforschung" id="ABBRID0EXLAI" xlink:type="simple">DZMB</abbrev>
              </td><td rowspan="1" colspan="1"/><td rowspan="1" colspan="1">
                <ext-link xmlns:xlink="http://www.w3.org/1999/xlink" xlink:type="simple" xlink:href="http://www.boldsystems.org/index.php/Public_RecordView?processid=MNGN580-24" ext-link-type="uri">MNGN580-24</ext-link>
              </td><td rowspan="1" colspan="1">
                <ext-link xmlns:xlink="http://www.w3.org/1999/xlink" xlink:type="simple" xlink:href="http://boldsystems.org/index.php/Public_BarcodeCluster?clusteruri=BOLD:AEB2577" ext-link-type="uri">BOLD:AEB2577</ext-link>
              </td><td rowspan="1" colspan="1">
                <ext-link xmlns:xlink="http://www.w3.org/1999/xlink" xlink:type="simple" xlink:href="PQ734755" ext-link-type="gen">PQ734755</ext-link>
              </td><td rowspan="1" colspan="1">KM23-69</td></tr><tr><td rowspan="1" colspan="1">DSB_8352</td><td rowspan="1" colspan="1">non type collection</td><td rowspan="1" colspan="1">undetermined</td><td rowspan="1" colspan="1">undetermined</td><td rowspan="1" colspan="1">
                <abbrev xmlns:xlink="http://www.w3.org/1999/xlink" content-type="institution" xlink:title="Deutsches Zentrum für Marine Biodiversitätsforschung" id="ABBRID0EONAI" xlink:type="simple">DZMB</abbrev>
              </td><td rowspan="1" colspan="1"/><td rowspan="1" colspan="1">
                <ext-link xmlns:xlink="http://www.w3.org/1999/xlink" xlink:type="simple" xlink:href="http://www.boldsystems.org/index.php/Public_RecordView?processid=MNGN533-24" ext-link-type="uri">MNGN533-24</ext-link>
              </td><td rowspan="1" colspan="1">
                <ext-link xmlns:xlink="http://www.w3.org/1999/xlink" xlink:type="simple" xlink:href="http://boldsystems.org/index.php/Public_BarcodeCluster?clusteruri=BOLD:AEB2577" ext-link-type="uri">BOLD:AEB2577</ext-link>
              </td><td rowspan="1" colspan="1">
                <ext-link xmlns:xlink="http://www.w3.org/1999/xlink" xlink:type="simple" xlink:href="PQ734320" ext-link-type="gen">PQ734320</ext-link>
              </td><td rowspan="1" colspan="1">KM23-49</td></tr></tbody></table></table-wrap></tp:treatment-sec><ref-list><ref id="B41"><mixed-citation xmlns:xlink="http://www.w3.org/1999/xlink" xlink:type="simple">Thurston MH (1980) Abyssal benthic <tp:taxon-name><tp:taxon-name-part taxon-name-part-type="order">Amphipoda</tp:taxon-name-part></tp:taxon-name> (<tp:taxon-name><tp:taxon-name-part taxon-name-part-type="subphylum">Crustacea</tp:taxon-name-part></tp:taxon-name>) from the East Iceland basin. Bulletin of the British Museum (Nat. History). Zoology: Analysis of Complex Systems, ZACS 38(1): 43–67. <ext-link xlink:type="simple" xlink:href="10.5962/p.12605" ext-link-type="doi">https://doi.org/10.5962/p.12605</ext-link></mixed-citation></ref><ref id="B33"><mixed-citation xmlns:xlink="http://www.w3.org/1999/xlink" xlink:type="simple">Pleijel F, Jondelius U, Norlinder E, Nygren A, Oxelman B, Schander C, Sundberg P, Thollesson M (2008) Phylogenies without roots? A plea for the use of vouchers in molecular phylogenetic studies. Molecular Phylogenetics and Evolution 48(1): 369–371. <ext-link xlink:type="simple" xlink:href="10.1016/j.ympev.2008.03.024" ext-link-type="doi">https://doi.org/10.1016/j.ympev.2008.03.024</ext-link></mixed-citation></ref></ref-list></tp:taxon-treatment>
